# Supplementary material for: A noninvasive BCG skin challenge model for assessing tuberculosis vaccine efficacy
Source: PLoS Biol. 2024 Aug 19;22(8):e3002766. doi: 10.1371/journal.pbio.3002766 (PMC11361749; doi:10.1371/journal.pbio.3002766)
Supplement: S1 Data — (XLSX) [file pbio.3002766.s013.xlsx]

## Sheet: Figure 1b
Day	Control_FluorBCG	Control_FluorBCG	Control_FluorBCG	Control_FluorBCG	Control_FluorBCG	Vaccinated_FluorBCG	Vaccinated_FluorBCG	Vaccinated_FluorBCG	Vaccinated_FluorBCG	Vaccinated_FluorBCG
0	1110000000	1050000000	479000000	462000000	368000000	1060000000	789000000	849000000	853000000	2120000
2	904000000	603000000	1040000000	335000000	396000000	1320000000	573000000	654000000	715000000	938000000
6	1760000000	757000000	1340000000	903000000	529000000	469000000	674000000	946000000	814000000	680000000
9	1400000000	457000000	698000000	501000000	324000000	180000000	374000000	375000000	499000000	578000000
12	1460000000	620000000	932000000	799000000	532000000	335000000	517000000	722000000	403000000	479000000
14	1020000000	591000000	607000000	433000000	436000000	209000000	289000000	252000000	314000000	251000000
16	1120000000	612000000	639000000	538000000	374000000	312000000	319000000	400000000	291000000	432000000
19	1340000000	416000000	655000000	477000000	477000000	251000000	346000000	399000000	320000000	429000000
21	1170000000	434000000	608000000	355000000	355000000	174000000	322000000	385000000	262000000	511000000
23	825000000	328000000	331000000	242000000	240000000	81500000	194000000	209000000	149000000	147000000
26	738000000	262000000	308000000	202000000	170000000	141000000	173000000	209000000	121000000	276000000
28	606000000	315000000	266000000	178000000	137000000	86200000	105000000	186000000	64800000	237000000

## Sheet: Figure 1c
Day	Control_FluorBCG	Vaccinated_FluorBCG
0	100	100
2	106.931	89.7033
6	169.591	84.1668
9	102.259	41.7646
12	140.422	57.3725
14	97.2444	30.691
16	102.097	37.7688
19	105.801	38.0178
21	89.2812	33.3196
23	58.3747	18.597
26	49.0473	18.5313
28	43.0606	12.734

## Sheet: Figure 1d
Day	Control_FluorBCG_x000D_	Control_FluorBCG_x000D_	Control_FluorBCG_x000D_	Control_FluorBCG_x000D_	Control_FluorBCG_x000D_	Vaccinated_FluorBCG	Vaccinated_FluorBCG	Vaccinated_FluorBCG	Vaccinated_FluorBCG	Vaccinated_FluorBCG
0	1090000000	1400000000	490000000	1440000000	1210000000	594000000	1430000000	1340000000	1150000000	1290000000
2	388000000	1040000000	712000000	1110000000	784000000	670000000	605000000	1130000000	642000000	1130000000
5	481000000	1460000000	1610000000	931000000	924000000	767000000	698000000	892000000	623000000	796000000
7	589000000	1340000000	1570000000	1040000000	1060000000	857000000	910000000	1020000000	1300000000	842000000
9	647000000	2990000000	1400000000	1080000000	1160000000	1040000000	832000000	1190000000	1510000000	796000000
12	574000000	2990000000	1630000000	932000000	1070000000	922000000	760000000	1140000000	1370000000	775000000
14	572000000	2970000000	1430000000	719000000	847000000	1230000000	620000000	1110000000	1170000000	635000000
16	452000000	2360000000	1290000000	720000000	780000000	795000000	675000000	927000000	1250000000	557000000
19	452000000	2440000000	1120000000	650000000	676000000	715000000	589000000	739000000	515000000	479000000
23	353000000	1730000000	615000000	379000000	565000000	410000000	436000000	459000000	366000000	325000000
26	177000000	547000000	426000000	326000000	388000000	418000000	371000000	300000000	633000000	252000000
28	152000000	487000000	408000000	280000000	317000000	335000000	303000000	250000000	185000000	197000000

## Sheet: Figure 1e
Day	Control_FluorBCG	Vaccinated_FluorBCG
0	100	100
2	79.4463	76.4076
5	123.585	72.0176
7	125.936	92.3102
9	145.788	103.008
12	150.081	94.4587
14	135.098	96.6864
16	117.587	80.2632
19	108.89	59.6612
23	70.8249	38.0971
26	39.3852	38.5967
28	35.4941	25.4998

## Sheet: Figure 2a
Day	Control_FluorBCG	Control_FluorBCG	Control_FluorBCG	Control_FluorBCG	Control_FluorBCG	Vaccinated_FluorBCG	Vaccinated_FluorBCG	Vaccinated_FluorBCG	Vaccinated_FluorBCG	Vaccinated_FluorBCG
0	1170000000	1130000000	1590000000	508000000	929000000	955000000	1320000000	1190000000	1630000000	1010000000
2	392000000	479000000	349000000	810000000	243000000	383000000	269000000	430000000	1010000000	374000000
7	663000000	459000000	1130000000	661000000	620000000	410000000	366000000	370000000	829000000	527000000
14	423000000	477000000	619000000	401000000	879000000	454000000	255000000	338000000	556000000	255000000
21	347000000	358000000	535000000	227000000	615000000	387000000	220000000	172000000	381000000	178000000

## Sheet: Figure 2b
Day	Control_FluorBCG	Vaccinated_FluorBCG
0	100	100
2	56.7536	39.1393
7	73.1779	40.9678
14	58.2508	30.9339
21	41.2277	22.5412

## Sheet: Figure 2c
	Control_FluorBCG	Control_FluorBCG	Vaccinated_FluorBCG	Vaccinated_FluorBCG
2	2400000	20000000	1600000	20000000
7	3280000	1660000	2300000	1080000
21	12600	38000	2800	16000

## Sheet: Figure 2d
	21	21
Control_FluorBCG	10000	1500
Vaccinated_FluorBCG	4000	10

## Sheet: Figure 4a
	Control_FluorBCG	Control_FluorBCG	Vaccinated_FluorBCG	Vaccinated_FluorBCG
Neutrophils	2.05	5.79	3.64	3.13
Macrophages	25.3	41.6	24.2	51.1
Dendritic cells	8.97	4.74	8.33	5.15

## Sheet: Figure 4b
	Control_FluorBCG	Control_FluorBCG	Vaccinated_FluorBCG	Vaccinated_FluorBCG
Neutrophils	3.32	1.74	1.78	1.59
Macrophages	35.9	40.9	31.7	47.8
Dendritic cells	11.4	8.93	12	7.53

[truncated: 36 more sheets: Figure 4c, Figure 4d, Figure 4e, Figure 4f, Figure 5a, Figure 5b, Figure 5c, Figure 5d, Figure 6a, Figure 6b, Figure 6c, Figure 6d, Figure S2a, FigureS2b, FigureS3a, FigureS3b, FigureS3c, FigureS3d, FigureS4a, FigureS4b …]
