# Supplementary material for: A noninvasive BCG skin challenge model for assessing tuberculosis vaccine efficacy
Source: PLoS Biol. 2024 Aug 19;22(8):e3002766. doi: 10.1371/journal.pbio.3002766 (PMC11361749; doi:10.1371/journal.pbio.3002766)
Supplement: S2 Data — (ZIP) [file pbio.3002766.s014.zip › Data_description_Vaccineproj_v4.txt]

ID: Mice identity

MOUSE: Tag specifying vaccination status, reporter used, pulmonary challenge status, mice, experiment for each mice.

TIME: Time for fluorescence image readout, "0" represents baseline fluorescence.

RFU_YFP: RFU_YFP fluorescence readout, the arithmetic mean of the fluorescence readout from each ear per mouse for the YFP reporter.

RFU_Turbo: RFU_Turbo635 fluorescence readout, the arithmetic mean of the fluorescence readout from each ear per mouse for the Turbo635 reporter.

RFU_YFP_LOG10: LOG10 value of RFU_YFP.

RFU_Turbo_LOG10: LOG10 value of RFU_Turbo.

GROUP: Old variable retained from original dataset specifying the group, not used in the model development procedure.

VACC: Vaccination status, 0 = Unvaccinated, 1 = Vaccinated with BCG, 2 = Vaccinated with ChAdOx1.PPE15.

Reporter: The fluorescent reporter used, 0 = Fluor-BCG, 1 = Fluor-MTB.

EXPT: Specifies from which experiment the observation originates, VC2 = 0, Flow_1 = 1, Flow_2 = 2, VC4 = 3, VC5 = 4, VC_5 = 5 (VC_5 and VC5 belong to the same experiment but were distinguished based on vaccine used. VC_5 only has ChAdOx1.PPE15 vaccinated mice and VC5 only has BCG vaccinated and unvaccinated mice).

MTBCH: Specifies if the mice were pulmonary challenged with intranasal M. tuberculosis or not, 1 = challenged, 0 = unchallenged.

COMMENT: Variable used to filter out outliers in nonmem, marked as 1 for one mouse with a baseline fluorescence of YFP that was approximately 100 times lower compared to the median value.

RFU_YFP_LOG10D0: Baseline value (TIME/DAY 0) readout for LOG10 value of RFU_YFP. This column was needed to investigate the effect of baseline fluorescence on model parameters. Due to one mouse having approximately 100 times lower baseline value compared to the median for YFP, this mouse is marked with -99 as a missing token.

RFU_TURBO_LOG10D0: Baseline value (TIME/DAY 0) readout for LOG10 value of RFU_TURBO. This column was needed to investigate the effect of baseline fluorescence on model parameters.
