# Supplementary material for: A noninvasive BCG skin challenge model for assessing tuberculosis vaccine efficacy
Source: PLoS Biol. 2024 Aug 19;22(8):e3002766. doi: 10.1371/journal.pbio.3002766 (PMC11361749; doi:10.1371/journal.pbio.3002766)
Supplement: S2 Data — (ZIP) [file pbio.3002766.s014.zip › Final_model_TURBO_635.mod]

$PROBLEM BI-model-Turbo    
;; 1. Based on: 46
;; 2. Description: 
;;    Treating CHAD vaccinated mice as unvaccinated compared to run46
;; 3. Label:
;;   
;; 4. Structural model:
;;    Biexponential model
;; 5. Covariate model:
;;    INTERCEPT2 (VACC,baseline fluorescence, reporter), INTERCEPT1 (reporter), SLOPE2 (Reporter, baseline fluorescence)
;; 6. Interindividual variability:
;;  INTERCEPT1, INTERCEPT2
;; 7. Interoccasion variability:
;; 	-
;; 8. Residual variability:
;;    Additive
;; 9. Estimation:
;;    FOCEI


$INPUT      ID MOUSE=DROP TIME NRFUYFP NRFUTURBO NRFUYFPLOG DV GROUP VACC REPORTER EXPT MTBCH COMMENT RFU_YFP_LOG10D0=DROP RFU_TURBO_LOG10D0
$DATA       Vaccineproj_v4.csv IGNORE=@ IGNORE=(COMMENT.EQ.1)
$PRED

;;; SLOPE2RFU_TURBO_LOG10D0-DEFINITION START

SLOPE2RFU_TURBO_LOG10D0 = ( 1 + THETA(10)*(RFU_TURBO_LOG10D0 - 8.15))

;;; SLOPE2RFU_TURBO_LOG10D0-DEFINITION END

;;; SLOPE2REPORTER-DEFINITION START

IF(REPORTER.EQ.0.0000E+00) SLOPE2REPORTER = 1  ; Most common

IF(REPORTER.EQ.1.0000E+00) SLOPE2REPORTER = ( 1 + THETA(9))

;;; SLOPE2REPORTER-DEFINITION END

;;; SLOPE2-RELATION START

SLOPE2COV=SLOPE2REPORTER*SLOPE2RFU_TURBO_LOG10D0

;;; SLOPE2-RELATION END

;;; INTERCEPT2VACC-DEFINITION START

IF(VACC.EQ.1.0000E+00) INTERCEPT2VACC = ( 1 + THETA(8))

IF(VACC.NE.1.0000E+00) INTERCEPT2VACC = 1  ; Most common

;;; INTERCEPT2VACC-DEFINITION END

;;; INTERCEPT2RFU_TURBO_LOG10D0-DEFINITION START

INTERCEPT2RFU_TURBO_LOG10D0 = ( 1 + THETA(7)*(RFU_TURBO_LOG10D0 - 8.15))

;;; INTERCEPT2RFU_TURBO_LOG10D0-DEFINITION END

;;; INTERCEPT2REPORTER-DEFINITION START

IF(REPORTER.EQ.0.0000E+00) INTERCEPT2REPORTER = 1  ; Most common

IF(REPORTER.EQ.1.0000E+00) INTERCEPT2REPORTER = ( 1 + THETA(6))

;;; INTERCEPT2REPORTER-DEFINITION END

;;; INTERCEPT2-RELATION START

INTERCEPT2COV=INTERCEPT2REPORTER*INTERCEPT2RFU_TURBO_LOG10D0*INTERCEPT2VACC

;;; INTERCEPT2-RELATION END

;;; INTERCEPT1REPORTER-DEFINITION START

IF(REPORTER.EQ.0.0000E+00) INTERCEPT1REPORTER = 1  ; Most common

IF(REPORTER.EQ.1.0000E+00) INTERCEPT1REPORTER = ( 1 + THETA(5))

;;; INTERCEPT1REPORTER-DEFINITION END

;;; INTERCEPT1-RELATION START

INTERCEPT1COV=INTERCEPT1REPORTER

;;; INTERCEPT1-RELATION END

FULLSTRAT = VACC+(MTBCH+1)*10 + (REPORTER+1)*1000

TVINTERCEPT1 = THETA(1)

TVINTERCEPT1 = INTERCEPT1COV*TVINTERCEPT1

TVSLOPE1 = THETA(2)

TVINTERCEPT2 = THETA(3)

TVINTERCEPT2 = INTERCEPT2COV*TVINTERCEPT2

TVSLOPE2= THETA(4)

TVSLOPE2 = SLOPE2COV*TVSLOPE2

INTERCEPT1 = TVINTERCEPT1*EXP(ETA(1))

SLOPE1 = TVSLOPE1*EXP(ETA(2))

INTERCEPT2 = TVINTERCEPT2*EXP(ETA(3))

SLOPE2 = TVSLOPE2*EXP(ETA(4))

IPRED = LOG10(EXP(INTERCEPT1)*EXP(-SLOPE1*TIME) + EXP(INTERCEPT2)*EXP(-SLOPE2*TIME))

IRES = DV - IPRED

W=IPRED

IWRES = IRES/W

Y = IPRED + EPS(1)

$THETA   (0,17.3823) ;1 Intercept1

$THETA  (0,2.05405) ;2 Slope1

$THETA  (0,18.0873) ;3 Intercept2

$THETA  (0,0.0483543) ;4 Slope2

$THETA  (-1,0.11554,5) ;5 INTERCEPT1REPORTER1

$THETA  (-1,-0.0401038,5) ;6 INTERCEPT2REPORTER1

$THETA  (-1.449,0.0338245,1.176) ;7 INTERCEPT2RFU_TURBO_LOG10D01

$THETA  (-1,0.0168719,5) ;8 INTERCEPT2VACC1

$THETA  (-1,-0.271662,5) ;9 SLOPE2REPORTER1

$THETA  (-1.449,0.001176,1.176) ;10 SLOPE2RFU_TURBO_LOG10D01

$OMEGA  0.1  ; IIV_intercept1

$OMEGA  0 FIX  ; IIV_slope1

$OMEGA  0.1 ; IIV_intercept2

$OMEGA  0 FIX  ; IIV_slope2

$SIGMA  0.0165237


$ESTIMATION MAXEVAL=9999 METHOD=1 INTER NOABORT PRINT=10

$COVARIANCE PRINT=E UNCONDITIONAL

$TABLE ID TIME NRFUYFP NRFUTURBO DV IPRED IWRES CWRES CWRESI NRFUYFPLOG GROUP VACC REPORTER EXPT MTBCH COMMENT RFU_TURBO_LOG10D0

NOPRINT ONEHEADER FILE=sdtab48

$TABLE ID INTERCEPT1 TVSLOPE1 ETA(1) ETA(2) ETA(3) ETA(4) NOPRINT NOAPPEND ONEHEADER FILE=patab48

$TABLE ID GROUP VACC REPORTER EXPT MTBCH RFU_TURBO_LOG10D0 NOPRINT NOAPPEND ONEHEADER FILE=cotab48
