# Supplementary material for: A noninvasive BCG skin challenge model for assessing tuberculosis vaccine efficacy
Source: PLoS Biol. 2024 Aug 19;22(8):e3002766. doi: 10.1371/journal.pbio.3002766 (PMC11361749; doi:10.1371/journal.pbio.3002766)
Supplement: S2 Data — (ZIP) [file pbio.3002766.s014.zip › Final_model_TURBO_635_list_file.lst]

Thu Jun 29 14:18:01 CEST 2023
;; 1. Based on: 46
;; 2. Description: 
;;    Treating CHAD vaccinated mice as unvaccinated compared to run46
;; 3. Label:
;;   
;; 4. Structural model:
;;    Biexponential model
;; 5. Covariate model:
;;    
;; 6. Interindividual variability:
;;  
;; 7. Interoccasion variability:
;; 
;; 8. Residual variability:
;;    Additive
;; 9. Estimation:
;;    FOCEI
$PROBLEM    BI-model-Turbo
$INPUT      ID MOUSE=DROP TIME NRFUYFP NRFUTURBO NRFUYFPLOG DV GROUP
            VACC REPORTER EXPT MTBCH COMMENT RFU_YFP_LOG10D0=DROP
            RFU_TURBO_LOG10D0
$DATA      Vaccineproj_v4.csv IGNORE=@ IGNORE=(COMMENT.EQ.1)
$PRED

;;; SLOPE2RFU_TURBO_LOG10D0-DEFINITION START

SLOPE2RFU_TURBO_LOG10D0 = ( 1 + THETA(10)*(RFU_TURBO_LOG10D0 - 8.15))

;;; SLOPE2RFU_TURBO_LOG10D0-DEFINITION END


;;; SLOPE2REPORTER-DEFINITION START

IF(REPORTER.EQ.0.0000E+00) SLOPE2REPORTER = 1  ; Most common

IF(REPORTER.EQ.1.0000E+00) SLOPE2REPORTER = ( 1 + THETA(9))

;;; SLOPE2REPORTER-DEFINITION END


;;; SLOPE2-RELATION START

SLOPE2COV=SLOPE2REPORTER*SLOPE2RFU_TURBO_LOG10D0

;;; SLOPE2-RELATION END


;;; INTERCEPT2VACC-DEFINITION START

IF(VACC.EQ.1.0000E+00) INTERCEPT2VACC = ( 1 + THETA(8))

IF(VACC.NE.1.0000E+00) INTERCEPT2VACC = 1  ; Most common


;;; INTERCEPT2VACC-DEFINITION END


;;; INTERCEPT2RFU_TURBO_LOG10D0-DEFINITION START

INTERCEPT2RFU_TURBO_LOG10D0 = ( 1 + THETA(7)*(RFU_TURBO_LOG10D0 - 8.15))

;;; INTERCEPT2RFU_TURBO_LOG10D0-DEFINITION END


;;; INTERCEPT2REPORTER-DEFINITION START

IF(REPORTER.EQ.0.0000E+00) INTERCEPT2REPORTER = 1  ; Most common

IF(REPORTER.EQ.1.0000E+00) INTERCEPT2REPORTER = ( 1 + THETA(6))

;;; INTERCEPT2REPORTER-DEFINITION END


;;; INTERCEPT2-RELATION START

INTERCEPT2COV=INTERCEPT2REPORTER*INTERCEPT2RFU_TURBO_LOG10D0*INTERCEPT2VACC

;;; INTERCEPT2-RELATION END


;;; INTERCEPT1REPORTER-DEFINITION START

IF(REPORTER.EQ.0.0000E+00) INTERCEPT1REPORTER = 1  ; Most common

IF(REPORTER.EQ.1.0000E+00) INTERCEPT1REPORTER = ( 1 + THETA(5))

;;; INTERCEPT1REPORTER-DEFINITION END


;;; INTERCEPT1-RELATION START

INTERCEPT1COV=INTERCEPT1REPORTER

;;; INTERCEPT1-RELATION END


FULLSTRAT = VACC+(MTBCH+1)*10 + (REPORTER+1)*1000


TVINTERCEPT1 = THETA(1)

TVINTERCEPT1 = INTERCEPT1COV*TVINTERCEPT1

TVSLOPE1 = THETA(2)

TVINTERCEPT2 = THETA(3)


TVINTERCEPT2 = INTERCEPT2COV*TVINTERCEPT2

TVSLOPE2= THETA(4)


TVSLOPE2 = SLOPE2COV*TVSLOPE2


INTERCEPT1 = TVINTERCEPT1*EXP(ETA(1))

SLOPE1 = TVSLOPE1*EXP(ETA(2))

INTERCEPT2 = TVINTERCEPT2*EXP(ETA(3))

SLOPE2 = TVSLOPE2*EXP(ETA(4))


IPRED = LOG10(EXP(INTERCEPT1)*EXP(-SLOPE1*TIME) + EXP(INTERCEPT2)*EXP(-SLOPE2*TIME))


IRES = DV - IPRED


W=IPRED


IWRES = IRES/W


Y = IPRED + EPS(1)


$THETA  (0,17.3823) ; 1 Intercept1
$THETA  (0,2.05405) ; 2 Slope1
$THETA  (0,18.0873) ; 3 Intercept2
$THETA  (0,0.0483543) ; 4 Slope2
$THETA  (-1,0.11554,5) ; 5 INTERCEPT1REPORTER1
$THETA  (-1,-0.0401038,5) ; 6 INTERCEPT2REPORTER1
$THETA  (-1.449,0.0338245,1.176) ; 7 INTERCEPT2RFU_TURBO_LOG10D01
$THETA  (-1,0.0168719,5) ; 8 INTERCEPT2VACC1
$THETA  (-1,-0.271662,5) ; 9 SLOPE2REPORTER1
$THETA  (-1.449,0.001176,1.176) ; 10 SLOPE2RFU_TURBO_LOG10D01
$OMEGA  0.1  ; IIV_intercept1
$OMEGA  0  FIX  ; IIV_slope1
$OMEGA  0.1  ; IIV_intercept2
$OMEGA  0  FIX  ; IIV_slope2
$SIGMA  0.0165237
$ESTIMATION MAXEVAL=9999 METHOD=1 INTER NOABORT PRINT=10
$COVARIANCE PRINT=E UNCONDITIONAL
$TABLE      ID TIME NRFUYFP NRFUTURBO DV IPRED IWRES CWRES CWRESI
            NRFUYFPLOG GROUP VACC REPORTER EXPT MTBCH COMMENT
            RFU_TURBO_LOG10D0 NOPRINT ONEHEADER FILE=sdtab48
$TABLE      ID INTERCEPT1 TVSLOPE1 ETA(1) ETA(2) ETA(3) ETA(4) NOPRINT
            NOAPPEND ONEHEADER FILE=patab48
$TABLE      ID GROUP VACC REPORTER EXPT MTBCH RFU_TURBO_LOG10D0
            NOPRINT NOAPPEND ONEHEADER FILE=cotab48


NM-TRAN MESSAGES
  
 WARNINGS AND ERRORS (IF ANY) FOR PROBLEM    1
             
 (WARNING  2) NM-TRAN INFERS THAT THE DATA ARE POPULATION.
             
 (WARNING  13) WITH USER-WRITTEN PRED OR $PRED, NM-TRAN CANNOT APPEND THE
 MDV DATA ITEM.
  
Note: Analytical 2nd Derivatives are constructed in FSUBS but are never used.
      You may insert $ABBR DERIV2=NO after the first $PROB to save FSUBS construction and compilation time
  

License Registered to: Uppsala University Dept of Pharmaceutical Science
Expiration Date:    14 AUG 2023
Current Date:       29 JUN 2023
Days until program expires :  45
1NONLINEAR MIXED EFFECTS MODEL PROGRAM (NONMEM) VERSION 7.5.1
 ORIGINALLY DEVELOPED BY STUART BEAL, LEWIS SHEINER, AND ALISON BOECKMANN
 CURRENT DEVELOPERS ARE ROBERT BAUER, ICON DEVELOPMENT SOLUTIONS,
 AND ALISON BOECKMANN. IMPLEMENTATION, EFFICIENCY, AND STANDARDIZATION
 PERFORMED BY NOUS INFOSYSTEMS.

 PROBLEM NO.:         1
 BI-model-Turbo
0DATA CHECKOUT RUN:              NO
 DATA SET LOCATED ON UNIT NO.:    2
 THIS UNIT TO BE REWOUND:        NO
 NO. OF DATA RECS IN DATA SET:     1030
 NO. OF DATA ITEMS IN DATA SET:  13
 ID DATA ITEM IS DATA ITEM NO.:   1
 DEP VARIABLE IS DATA ITEM NO.:   6
0LABELS FOR DATA ITEMS:
 ID TIME NRFUYFP NRFUTURBO NRFUYFPLOG DV GROUP VACC REPORTER EXPT MTBCH COMMENT RFU_TURBO_LOG10D0
0(NONBLANK) LABELS FOR PRED-DEFINED ITEMS:
 TVSLOPE1 INTERCEPT1 IPRED IWRES
0FORMAT FOR DATA:
 (E3.0,E2.0,E10.0,E9.0,2E16.0,E2.0,5E1.0/E16.0)

 TOT. NO. OF OBS RECS:     1030
 TOT. NO. OF INDIVIDUALS:      100
0LENGTH OF THETA:  10
0DEFAULT THETA BOUNDARY TEST OMITTED:    NO
0OMEGA HAS BLOCK FORM:
  1
  0  2
  0  0  3
  0  0  0  4
0DEFAULT OMEGA BOUNDARY TEST OMITTED:    NO
0SIGMA HAS SIMPLE DIAGONAL FORM WITH DIMENSION:   1
0DEFAULT SIGMA BOUNDARY TEST OMITTED:    NO
0INITIAL ESTIMATE OF THETA:
 LOWER BOUND    INITIAL EST    UPPER BOUND
  0.0000E+00     0.1738E+02     0.1000E+07
  0.0000E+00     0.2054E+01     0.1000E+07
  0.0000E+00     0.1809E+02     0.1000E+07
  0.0000E+00     0.4835E-01     0.1000E+07
 -0.1000E+01     0.1155E+00     0.5000E+01
 -0.1000E+01    -0.4010E-01     0.5000E+01
 -0.1449E+01     0.3382E-01     0.1176E+01
 -0.1000E+01     0.1687E-01     0.5000E+01
 -0.1000E+01    -0.2717E+00     0.5000E+01
 -0.1449E+01     0.1176E-02     0.1176E+01
0INITIAL ESTIMATE OF OMEGA:
 BLOCK SET NO.   BLOCK                                                                    FIXED
        1                                                                                   NO
                  0.1000E+00
        2                                                                                  YES
                  0.0000E+00
        3                                                                                   NO
                  0.1000E+00
        4                                                                                  YES
                  0.0000E+00
0INITIAL ESTIMATE OF SIGMA:
 0.1652E-01
0COVARIANCE STEP OMITTED:        NO
 EIGENVLS. PRINTED:             YES
 SPECIAL COMPUTATION:            NO
 COMPRESSED FORMAT:              NO
 GRADIENT METHOD USED:     NOSLOW
 SIGDIGITS ETAHAT (SIGLO):                  -1
 SIGDIGITS GRADIENTS (SIGL):                -1
 EXCLUDE COV FOR FOCE (NOFCOV):              NO
 Cholesky Transposition of R Matrix (CHOLROFF):0
 KNUTHSUMOFF:                                -1
 RESUME COV ANALYSIS (RESUME):               NO
 SIR SAMPLE SIZE (SIRSAMPLE):
 NON-LINEARLY TRANSFORM THETAS DURING COV (THBND): 1
 PRECONDTIONING CYCLES (PRECOND):        0
 PRECONDTIONING TYPES (PRECONDS):        TOS
 FORCED PRECONDTIONING CYCLES (PFCOND):0
 PRECONDTIONING TYPE (PRETYPE):        0
 FORCED POS. DEFINITE SETTING DURING PRECONDITIONING: (FPOSDEF):0
 SIMPLE POS. DEFINITE SETTING: (POSDEF):-1
0TABLES STEP OMITTED:    NO
 NO. OF TABLES:           3
 SEED NUMBER (SEED):    11456
 NPDTYPE:    0
 INTERPTYPE:    0
 RANMETHOD:             3U
 MC SAMPLES (ESAMPLE):    300
 WRES SQUARE ROOT TYPE (WRESCHOL): EIGENVALUE
0-- TABLE   1 --
0RECORDS ONLY:    ALL
04 COLUMNS APPENDED:    YES
 PRINTED:                NO
 HEADERS:               ONE
 FILE TO BE FORWARDED:   NO
 FORMAT:                S1PE11.4
 IDFORMAT:
 LFORMAT:
 RFORMAT:
 FIXED_EFFECT_ETAS:
0USER-CHOSEN ITEMS:
 ID TIME NRFUYFP NRFUTURBO DV IPRED IWRES CWRES CWRESI NRFUYFPLOG GROUP VACC REPORTER EXPT MTBCH COMMENT RFU_TURBO_LOG10D0
0-- TABLE   2 --
0RECORDS ONLY:    ALL
04 COLUMNS APPENDED:    NO
 PRINTED:                NO
 HEADERS:               ONE
 FILE TO BE FORWARDED:   NO
 FORMAT:                S1PE11.4
 IDFORMAT:
 LFORMAT:
 RFORMAT:
 FIXED_EFFECT_ETAS:
0USER-CHOSEN ITEMS:
 ID INTERCEPT1 TVSLOPE1 ETA1 ETA2 ETA3 ETA4
0-- TABLE   3 --
0RECORDS ONLY:    ALL
04 COLUMNS APPENDED:    NO
 PRINTED:                NO
 HEADERS:               ONE
 FILE TO BE FORWARDED:   NO
 FORMAT:                S1PE11.4
 IDFORMAT:
 LFORMAT:
 RFORMAT:
 FIXED_EFFECT_ETAS:
0USER-CHOSEN ITEMS:
 ID GROUP VACC REPORTER EXPT MTBCH RFU_TURBO_LOG10D0
1


 #TBLN:      1
 #METH: First Order Conditional Estimation with Interaction

 ESTIMATION STEP OMITTED:                 NO
 ANALYSIS TYPE:                           POPULATION
 NUMBER OF SADDLE POINT RESET ITERATIONS:      0
 GRADIENT METHOD USED:               NOSLOW
 CONDITIONAL ESTIMATES USED:              YES
 CENTERED ETA:                            NO
 EPS-ETA INTERACTION:                     YES
 LAPLACIAN OBJ. FUNC.:                    NO
 NO. OF FUNCT. EVALS. ALLOWED:            9999
 NO. OF SIG. FIGURES REQUIRED:            3
 INTERMEDIATE PRINTOUT:                   YES
 ESTIMATE OUTPUT TO MSF:                  NO
 ABORT WITH PRED EXIT CODE 1:             NO
 IND. OBJ. FUNC. VALUES SORTED:           NO
 NUMERICAL DERIVATIVE
       FILE REQUEST (NUMDER):               NONE
 MAP (ETAHAT) ESTIMATION METHOD (OPTMAP):   0
 ETA HESSIAN EVALUATION METHOD (ETADER):    0
 INITIAL ETA FOR MAP ESTIMATION (MCETA):    0
 SIGDIGITS FOR MAP ESTIMATION (SIGLO):      100
 GRADIENT SIGDIGITS OF
       FIXED EFFECTS PARAMETERS (SIGL):     100
 NOPRIOR SETTING (NOPRIOR):                 0
 NOCOV SETTING (NOCOV):                     OFF
 DERCONT SETTING (DERCONT):                 OFF
 FINAL ETA RE-EVALUATION (FNLETA):          1
 EXCLUDE NON-INFLUENTIAL (NON-INFL.) ETAS
       IN SHRINKAGE (ETASTYPE):             NO
 NON-INFL. ETA CORRECTION (NONINFETA):      0
 RAW OUTPUT FILE (FILE): psn.ext
 EXCLUDE TITLE (NOTITLE):                   NO
 EXCLUDE COLUMN LABELS (NOLABEL):           NO
 FORMAT FOR ADDITIONAL FILES (FORMAT):      S1PE12.5
 PARAMETER ORDER FOR OUTPUTS (ORDER):       TSOL
 KNUTHSUMOFF:                               0
 INCLUDE LNTWOPI:                           NO
 INCLUDE CONSTANT TERM TO PRIOR (PRIORC):   NO
 INCLUDE CONSTANT TERM TO OMEGA (ETA) (OLNTWOPI):NO
 ADDITIONAL CONVERGENCE TEST (CTYPE=4)?:    NO
 EM OR BAYESIAN METHOD USED:                 NONE


 THE FOLLOWING LABELS ARE EQUIVALENT
 PRED=PREDI
 RES=RESI
 WRES=WRESI
 IWRS=IWRESI
 IPRD=IPREDI
 IRS=IRESI

 MONITORING OF SEARCH:


0ITERATION NO.:    0    OBJECTIVE VALUE:  -2159.42025033494        NO. OF FUNC. EVALS.:  13
 CUMULATIVE NO. OF FUNC. EVALS.:       13
 NPARAMETR:  1.7382E+01  2.0541E+00  1.8087E+01  4.8354E-02  1.1554E-01 -4.0104E-02  3.3824E-02  1.6872E-02 -2.7166E-01  1.1760E-03
             1.0000E-01  1.0000E-01  1.6524E-02
 PARAMETER:  1.0000E-01  1.0000E-01  1.0000E-01  1.0000E-01  1.0000E-01  1.0000E-01  1.0000E-01  1.0000E-01  1.0000E-01  1.0000E-01
             1.0000E-01  1.0000E-01  1.0000E-01
 GRADIENT:   1.4167E+02  2.8805E+01  3.6283E+02 -1.2654E+02  3.9816E+00  4.9891E+01  1.5786E+01  1.2002E+02 -1.1737E+01 -5.1474E+01
             1.2721E+02  1.9861E+02 -6.9051E+01

0ITERATION NO.:   10    OBJECTIVE VALUE:  -2372.62529809107        NO. OF FUNC. EVALS.: 145
 CUMULATIVE NO. OF FUNC. EVALS.:      158
 NPARAMETR:  1.7867E+01  1.7602E+00  1.9296E+01  5.0141E-02  2.2811E-01  1.8762E-02  3.5850E-02  3.6492E-02 -5.3418E-01  4.8183E-01
             4.9501E-03  5.7298E-03  1.6906E-02
 PARAMETER:  1.2750E-01 -5.4379E-02  1.6467E-01  1.3628E-01  2.1945E-01  1.7127E-01  1.0314E-01  1.2306E-01 -3.9557E-01  9.1242E-01
            -1.4029E+00 -1.3297E+00  1.1143E-01
 GRADIENT:   1.6947E+03  3.0759E+00  3.5766E+03 -2.2475E+02  7.3894E+02  8.9718E+02  1.1669E+02  1.6167E+03 -6.5911E+01 -4.4535E+00
            -6.5431E+01 -1.2298E+02 -5.9181E+01

0ITERATION NO.:   20    OBJECTIVE VALUE:  -2725.74087880878        NO. OF FUNC. EVALS.: 141
 CUMULATIVE NO. OF FUNC. EVALS.:      299
 NPARAMETR:  1.7202E+01  1.7557E+00  1.8209E+01  5.3679E-02  1.2883E-01 -4.3961E-02  4.0562E-02 -1.0029E-02 -4.1545E-01  5.0565E-01
             1.9449E-03  1.2592E-03  1.8095E-02
 PARAMETER:  8.9574E-02 -5.6950E-02  1.0668E-01  2.0446E-01  1.1456E-01  9.5209E-02  1.1045E-01  6.7806E-02 -1.4684E-01  9.5959E-01
            -1.8700E+00 -2.0874E+00  1.4542E-01
 GRADIENT:  -1.9220E+02 -1.8112E+01 -1.0189E+03  1.0159E+02  1.4401E+01 -2.1508E+02 -1.2741E+02 -2.9677E+02  3.6039E+01 -3.0303E+00
            -1.4889E+01  1.1694E+02  3.2105E+01

0ITERATION NO.:   30    OBJECTIVE VALUE:  -2782.63681504712        NO. OF FUNC. EVALS.: 140
 CUMULATIVE NO. OF FUNC. EVALS.:      439
 NPARAMETR:  1.7321E+01  2.0387E+00  1.8392E+01  5.3560E-02  1.2117E-01 -4.9941E-02  5.7744E-02 -1.3064E-02 -4.4665E-01  5.6678E-01
             2.1088E-03  3.8192E-04  1.7716E-02
 PARAMETER:  9.6444E-02  9.2519E-02  1.1669E-01  2.0225E-01  1.0619E-01  8.7749E-02  1.3717E-01  6.4129E-02 -2.0744E-01  1.0860E+00
            -1.8295E+00 -2.6839E+00  1.3483E-01
 GRADIENT:   1.2608E+01  2.4810E+00  2.2959E+01 -3.5982E-01  1.8294E-01 -4.6726E+00  2.2096E+00  3.7229E+00  6.9894E-03 -7.4994E-02
            -2.6732E+00  3.1471E-01 -7.1254E-01

0ITERATION NO.:   40    OBJECTIVE VALUE:  -2782.91976865017        NO. OF FUNC. EVALS.: 266
 CUMULATIVE NO. OF FUNC. EVALS.:      705
 NPARAMETR:  1.7294E+01  1.9964E+00  1.8415E+01  5.3893E-02  1.2309E-01 -5.0754E-02  5.8765E-02 -1.3443E-02 -4.5013E-01  5.7075E-01
             2.2360E-03  3.8067E-04  1.7709E-02
 PARAMETER:  9.4886E-02  7.1520E-02  1.1798E-01  2.0845E-01  1.0829E-01  8.6732E-02  1.3876E-01  6.3670E-02 -2.1438E-01  1.0945E+00
            -1.8002E+00 -2.6855E+00  1.3464E-01
 GRADIENT:   7.7995E-02 -7.5163E-04 -1.8678E-01  3.2177E-03  1.8758E-02  3.6413E-02 -2.3792E-02  3.8581E-02  1.3766E-02  1.2794E-02
             3.6026E-03  8.5874E-03  2.5191E-02

0ITERATION NO.:   41    OBJECTIVE VALUE:  -2782.91976865017        NO. OF FUNC. EVALS.:  22
 CUMULATIVE NO. OF FUNC. EVALS.:      727
 NPARAMETR:  1.7294E+01  1.9964E+00  1.8415E+01  5.3893E-02  1.2309E-01 -5.0754E-02  5.8765E-02 -1.3443E-02 -4.5013E-01  5.7075E-01
             2.2360E-03  3.8067E-04  1.7709E-02
 PARAMETER:  9.4886E-02  7.1520E-02  1.1798E-01  2.0845E-01  1.0829E-01  8.6732E-02  1.3876E-01  6.3670E-02 -2.1438E-01  1.0945E+00
            -1.8002E+00 -2.6855E+00  1.3464E-01
 GRADIENT:   7.7995E-02 -7.5163E-04 -1.8678E-01  3.2177E-03  1.8758E-02  3.6413E-02 -2.3792E-02  3.8581E-02  1.3766E-02  1.2794E-02
             3.6026E-03  8.5874E-03  2.5191E-02

 #TERM:
0MINIMIZATION SUCCESSFUL
 NO. OF FUNCTION EVALUATIONS USED:      727
 NO. OF SIG. DIGITS IN FINAL EST.:  3.3

 ETABAR IS THE ARITHMETIC MEAN OF THE ETA-ESTIMATES,
 AND THE P-VALUE IS GIVEN FOR THE NULL HYPOTHESIS THAT THE TRUE MEAN IS 0.

 ETABAR:         4.6546E-03  0.0000E+00 -2.0513E-04  0.0000E+00
 SE:             3.3960E-03  0.0000E+00  1.8722E-03  0.0000E+00
 N:                     100         100         100         100

 P VAL.:         1.7049E-01  1.0000E+00  9.1276E-01  1.0000E+00

 ETASHRINKSD(%)  2.8182E+01  0.0000E+00  4.0412E+00  0.0000E+00
 ETASHRINKVR(%)  4.8422E+01  0.0000E+00  7.9190E+00  0.0000E+00
 EBVSHRINKSD(%)  3.0713E+01  0.0000E+00  4.1533E+00  0.0000E+00
 EBVSHRINKVR(%)  5.1993E+01  0.0000E+00  8.1341E+00  0.0000E+00
 RELATIVEINF(%)  4.7935E+01  0.0000E+00  9.1728E+01  0.0000E+00
 EPSSHRINKSD(%)  7.2878E+00
 EPSSHRINKVR(%)  1.4044E+01

  
 TOTAL DATA POINTS NORMALLY DISTRIBUTED (N):         1030
 N*LOG(2PI) CONSTANT TO OBJECTIVE FUNCTION:    1893.0133784016257     
 OBJECTIVE FUNCTION VALUE WITHOUT CONSTANT:   -2782.9197686501702     
 OBJECTIVE FUNCTION VALUE WITH CONSTANT:      -889.90639024854454     
 REPORTED OBJECTIVE FUNCTION DOES NOT CONTAIN CONSTANT
  
 TOTAL EFFECTIVE ETAS (NIND*NETA):                           200
  
 #TERE:
 Elapsed estimation  time in seconds:     4.99
 Elapsed covariance  time in seconds:     5.36
 Elapsed postprocess time in seconds:     0.06
1
 
 
 
 
 
 
 
 
 
 
 
 
 
 
 
 
 
 
 
 
 ************************************************************************************************************************
 ********************                                                                                ********************
 ********************               FIRST ORDER CONDITIONAL ESTIMATION WITH INTERACTION              ********************
 #OBJT:**************                       MINIMUM VALUE OF OBJECTIVE FUNCTION                      ********************
 ********************                                                                                ********************
 ************************************************************************************************************************
 


 #OBJV:********************************************    -2782.920       **************************************************
1
 ************************************************************************************************************************
 ********************                                                                                ********************
 ********************               FIRST ORDER CONDITIONAL ESTIMATION WITH INTERACTION              ********************
 ********************                             FINAL PARAMETER ESTIMATE                           ********************
 ********************                                                                                ********************
 ************************************************************************************************************************
 


 THETA - VECTOR OF FIXED EFFECTS PARAMETERS   *********


         TH 1      TH 2      TH 3      TH 4      TH 5      TH 6      TH 7      TH 8      TH 9      TH10     
 
         1.73E+01  2.00E+00  1.84E+01  5.39E-02  1.23E-01 -5.08E-02  5.88E-02 -1.34E-02 -4.50E-01  5.71E-01
 


 OMEGA - COV MATRIX FOR RANDOM EFFECTS - ETAS  ********


         ETA1      ETA2      ETA3      ETA4     
 
 ETA1
+        2.24E-03
 
 ETA2
+        0.00E+00  0.00E+00
 
 ETA3
+        0.00E+00  0.00E+00  3.81E-04
 
 ETA4
+        0.00E+00  0.00E+00  0.00E+00  0.00E+00
 


 SIGMA - COV MATRIX FOR RANDOM EFFECTS - EPSILONS  ****


         EPS1     
 
 EPS1
+        1.77E-02
 
1


 OMEGA - CORR MATRIX FOR RANDOM EFFECTS - ETAS  *******


         ETA1      ETA2      ETA3      ETA4     
 
 ETA1
+        4.73E-02
 
 ETA2
+        0.00E+00  0.00E+00
 
 ETA3
+        0.00E+00  0.00E+00  1.95E-02
 
 ETA4
+        0.00E+00  0.00E+00  0.00E+00  0.00E+00
 


 SIGMA - CORR MATRIX FOR RANDOM EFFECTS - EPSILONS  ***


         EPS1     
 
 EPS1
+        1.33E-01
 
1
 ************************************************************************************************************************
 ********************                                                                                ********************
 ********************               FIRST ORDER CONDITIONAL ESTIMATION WITH INTERACTION              ********************
 ********************                            STANDARD ERROR OF ESTIMATE                          ********************
 ********************                                                                                ********************
 ************************************************************************************************************************
 


 THETA - VECTOR OF FIXED EFFECTS PARAMETERS   *********


         TH 1      TH 2      TH 3      TH 4      TH 5      TH 6      TH 7      TH 8      TH 9      TH10     
 
         2.00E-01  3.85E-01  5.93E-02  1.84E-03  1.53E-02  8.67E-03  8.80E-03  4.10E-03  5.91E-02  9.11E-02
 


 OMEGA - COV MATRIX FOR RANDOM EFFECTS - ETAS  ********


         ETA1      ETA2      ETA3      ETA4     
 
 ETA1
+        7.16E-04
 
 ETA2
+       ......... .........
 
 ETA3
+       ......... .........  5.05E-05
 
 ETA4
+       ......... ......... ......... .........
 


 SIGMA - COV MATRIX FOR RANDOM EFFECTS - EPSILONS  ****


         EPS1     
 
 EPS1
+        1.77E-03
 
1


 OMEGA - CORR MATRIX FOR RANDOM EFFECTS - ETAS  *******


         ETA1      ETA2      ETA3      ETA4     
 
 ETA1
+        7.57E-03
 
 ETA2
+       ......... .........
 
 ETA3
+       ......... .........  1.30E-03
 
 ETA4
+       ......... ......... ......... .........
 


 SIGMA - CORR MATRIX FOR RANDOM EFFECTS - EPSILONS  ***


         EPS1     
 
 EPS1
+        6.66E-03
 
1
 ************************************************************************************************************************
 ********************                                                                                ********************
 ********************               FIRST ORDER CONDITIONAL ESTIMATION WITH INTERACTION              ********************
 ********************                          COVARIANCE MATRIX OF ESTIMATE                         ********************
 ********************                                                                                ********************
 ************************************************************************************************************************
 

            TH 1      TH 2      TH 3      TH 4      TH 5      TH 6      TH 7      TH 8      TH 9      TH10      OM11      OM12  
             OM13      OM14      OM22      OM23      OM24      OM33      OM34      OM44      SG11  
 
 TH 1
+        4.00E-02
 
 TH 2
+       -1.51E-03  1.48E-01
 
 TH 3
+       -5.13E-03  1.72E-03  3.52E-03
 
 TH 4
+       -1.96E-04  9.34E-05  5.74E-05  3.40E-06
 
 TH 5
+       -2.52E-03 -4.07E-04  3.49E-04  1.24E-05  2.34E-04
 
 TH 6
+        5.61E-04  1.04E-03 -1.54E-04 -3.82E-06 -7.45E-05  7.51E-05
 
 TH 7
+       -6.89E-04  4.72E-04  1.99E-04  5.83E-06  4.20E-05 -2.22E-05  7.75E-05
 
 TH 8
+       -1.48E-04  1.80E-04 -1.24E-04 -1.21E-07  6.62E-06 -7.68E-07 -6.49E-07  1.68E-05
 
 TH 9
+        2.87E-03  7.48E-03 -5.38E-04 -4.05E-05 -4.40E-04  3.92E-04 -3.85E-05  3.16E-06  3.49E-03
 
 TH10
+       -6.57E-03  3.17E-03  1.16E-03  8.47E-05  4.37E-04 -1.77E-04  4.48E-04  5.42E-05 -1.90E-03  8.30E-03
 
 OM11
+       -2.48E-05 -3.60E-05 -1.13E-05 -1.42E-07  4.74E-07  6.91E-07 -1.70E-06  6.10E-07  1.13E-06 -1.15E-05  5.12E-07
 
 OM12
+       ......... ......... ......... ......... ......... ......... ......... ......... ......... ......... ......... .........
 
 OM13
+       ......... ......... ......... ......... ......... ......... ......... ......... ......... ......... ......... .........
         .........
 
 OM14
+       ......... ......... ......... ......... ......... ......... ......... ......... ......... ......... ......... .........
         ......... .........
 
 OM22
+       ......... ......... ......... ......... ......... ......... ......... ......... ......... ......... ......... .........
         ......... ......... .........
 
 OM23
+       ......... ......... ......... ......... ......... ......... ......... ......... ......... ......... ......... .........
         ......... ......... ......... .........
 
 OM24
+       ......... ......... ......... ......... ......... ......... ......... ......... ......... ......... ......... .........
         ......... ......... ......... ......... .........
 
 OM33
+        7.81E-07 -3.48E-06 -5.10E-07 -2.25E-08  2.90E-08 -6.70E-09 -4.02E-08  3.44E-08 -4.38E-07 -2.05E-07 -7.22E-10 .........
         ......... ......... ......... ......... .........  2.55E-09
 
 OM34
+       ......... ......... ......... ......... ......... ......... ......... ......... ......... ......... ......... .........
         ......... ......... ......... ......... ......... ......... .........
 
1

            TH 1      TH 2      TH 3      TH 4      TH 5      TH 6      TH 7      TH 8      TH 9      TH10      OM11      OM12  
             OM13      OM14      OM22      OM23      OM24      OM33      OM34      OM44      SG11  
 
 OM44
+       ......... ......... ......... ......... ......... ......... ......... ......... ......... ......... ......... .........
         ......... ......... ......... ......... ......... ......... ......... .........
 
 SG11
+       -8.30E-05  9.18E-05  4.72E-05  8.89E-07  6.17E-06 -2.40E-06  2.37E-06 -9.31E-07 -8.03E-06  3.41E-05 -2.38E-07 .........
         ......... ......... ......... ......... .........  4.93E-09 ......... .........  3.15E-06
 
1
 ************************************************************************************************************************
 ********************                                                                                ********************
 ********************               FIRST ORDER CONDITIONAL ESTIMATION WITH INTERACTION              ********************
 ********************                          CORRELATION MATRIX OF ESTIMATE                        ********************
 ********************                                                                                ********************
 ************************************************************************************************************************
 

            TH 1      TH 2      TH 3      TH 4      TH 5      TH 6      TH 7      TH 8      TH 9      TH10      OM11      OM12  
             OM13      OM14      OM22      OM23      OM24      OM33      OM34      OM44      SG11  
 
 TH 1
+        2.00E-01
 
 TH 2
+       -1.96E-02  3.85E-01
 
 TH 3
+       -4.33E-01  7.52E-02  5.93E-02
 
 TH 4
+       -5.31E-01  1.31E-01  5.25E-01  1.84E-03
 
 TH 5
+       -8.26E-01 -6.92E-02  3.85E-01  4.41E-01  1.53E-02
 
 TH 6
+        3.24E-01  3.11E-01 -3.00E-01 -2.39E-01 -5.63E-01  8.67E-03
 
 TH 7
+       -3.92E-01  1.39E-01  3.80E-01  3.59E-01  3.12E-01 -2.91E-01  8.80E-03
 
 TH 8
+       -1.81E-01  1.14E-01 -5.11E-01 -1.61E-02  1.06E-01 -2.16E-02 -1.80E-02  4.10E-03
 
 TH 9
+        2.43E-01  3.29E-01 -1.54E-01 -3.72E-01 -4.87E-01  7.65E-01 -7.39E-02  1.30E-02  5.91E-02
 
 TH10
+       -3.61E-01  9.04E-02  2.15E-01  5.04E-01  3.14E-01 -2.24E-01  5.59E-01  1.45E-01 -3.52E-01  9.11E-02
 
 OM11
+       -1.73E-01 -1.30E-01 -2.66E-01 -1.07E-01  4.33E-02  1.11E-01 -2.70E-01  2.08E-01  2.66E-02 -1.76E-01  7.16E-04
 
 OM12
+       ......... ......... ......... ......... ......... ......... ......... ......... ......... ......... ......... .........
 
 OM13
+       ......... ......... ......... ......... ......... ......... ......... ......... ......... ......... ......... .........
         .........
 
 OM14
+       ......... ......... ......... ......... ......... ......... ......... ......... ......... ......... ......... .........
         ......... .........
 
 OM22
+       ......... ......... ......... ......... ......... ......... ......... ......... ......... ......... ......... .........
         ......... ......... .........
 
 OM23
+       ......... ......... ......... ......... ......... ......... ......... ......... ......... ......... ......... .........
         ......... ......... ......... .........
 
 OM24
+       ......... ......... ......... ......... ......... ......... ......... ......... ......... ......... ......... .........
         ......... ......... ......... ......... .........
 
 OM33
+        7.73E-02 -1.79E-01 -1.70E-01 -2.41E-01  3.76E-02 -1.53E-02 -9.03E-02  1.66E-01 -1.47E-01 -4.44E-02 -2.00E-02 .........
         ......... ......... ......... ......... .........  5.05E-05
 
 OM34
+       ......... ......... ......... ......... ......... ......... ......... ......... ......... ......... ......... .........
         ......... ......... ......... ......... ......... ......... .........
 
1

            TH 1      TH 2      TH 3      TH 4      TH 5      TH 6      TH 7      TH 8      TH 9      TH10      OM11      OM12  
             OM13      OM14      OM22      OM23      OM24      OM33      OM34      OM44      SG11  
 
 OM44
+       ......... ......... ......... ......... ......... ......... ......... ......... ......... ......... ......... .........
         ......... ......... ......... ......... ......... ......... ......... .........
 
 SG11
+       -2.34E-01  1.34E-01  4.48E-01  2.72E-01  2.28E-01 -1.56E-01  1.52E-01 -1.28E-01 -7.66E-02  2.11E-01 -1.88E-01 .........
         ......... ......... ......... ......... .........  5.51E-02 ......... .........  1.77E-03
 
1
 ************************************************************************************************************************
 ********************                                                                                ********************
 ********************               FIRST ORDER CONDITIONAL ESTIMATION WITH INTERACTION              ********************
 ********************                      INVERSE COVARIANCE MATRIX OF ESTIMATE                     ********************
 ********************                                                                                ********************
 ************************************************************************************************************************
 

            TH 1      TH 2      TH 3      TH 4      TH 5      TH 6      TH 7      TH 8      TH 9      TH10      OM11      OM12  
             OM13      OM14      OM22      OM23      OM24      OM33      OM34      OM44      SG11  
 
 TH 1
+        1.51E+02
 
 TH 2
+       -6.25E+00  9.54E+00
 
 TH 3
+        1.35E+02 -1.49E+01  1.13E+03
 
 TH 4
+        1.64E+03 -1.22E+02 -1.32E+04  8.31E+05
 
 TH 5
+        1.46E+03 -7.07E+01  6.37E+02  4.93E+03  2.27E+04
 
 TH 6
+        6.47E+02 -2.08E+02  3.55E+03 -9.66E+04  1.13E+04  7.21E+04
 
 TH 7
+        4.42E+02 -7.54E+01  2.82E+02 -2.12E+04  3.04E+03  2.25E+04  3.12E+04
 
 TH 8
+        1.64E+03 -3.15E+02  9.26E+03 -1.05E+05  9.22E+03  4.73E+04  1.48E+04  1.56E+05
 
 TH 9
+        4.18E+01 -3.29E+00 -4.18E+02  1.81E+04  6.81E+02 -8.22E+03 -3.19E+03 -5.78E+03  1.58E+03
 
 TH10
+        7.46E+00  1.37E+00 -7.78E+00 -1.14E+03  7.39E+01 -1.58E+03 -1.68E+03 -1.50E+03  3.02E+02  2.85E+02
 
 OM11
+        7.67E+03  4.15E+02  9.37E+03  1.20E+05  4.33E+04 -3.03E+04  4.80E+04 -1.12E+03  6.36E+03  3.08E+03  2.84E+06
 
 OM12
+       ......... ......... ......... ......... ......... ......... ......... ......... ......... ......... ......... .........
 
 OM13
+       ......... ......... ......... ......... ......... ......... ......... ......... ......... ......... ......... .........
         .........
 
 OM14
+       ......... ......... ......... ......... ......... ......... ......... ......... ......... ......... ......... .........
         ......... .........
 
 OM22
+       ......... ......... ......... ......... ......... ......... ......... ......... ......... ......... ......... .........
         ......... ......... .........
 
 OM23
+       ......... ......... ......... ......... ......... ......... ......... ......... ......... ......... ......... .........
         ......... ......... ......... .........
 
 OM24
+       ......... ......... ......... ......... ......... ......... ......... ......... ......... ......... ......... .........
         ......... ......... ......... ......... .........
 
 OM33
+       -3.36E+04  1.43E+04 -1.30E+05  7.87E+06 -5.41E+05 -2.44E+06 -7.62E+05 -2.98E+06  3.61E+05  5.64E+04  3.36E+06 .........
         ......... ......... ......... ......... .........  5.66E+08
 
 OM34
+       ......... ......... ......... ......... ......... ......... ......... ......... ......... ......... ......... .........
         ......... ......... ......... ......... ......... ......... .........
 
1

            TH 1      TH 2      TH 3      TH 4      TH 5      TH 6      TH 7      TH 8      TH 9      TH10      OM11      OM12  
             OM13      OM14      OM22      OM23      OM24      OM33      OM34      OM44      SG11  
 
 OM44
+       ......... ......... ......... ......... ......... ......... ......... ......... ......... ......... ......... .........
         ......... ......... ......... ......... ......... ......... ......... .........
 
 SG11
+        1.13E+02 -2.56E+02 -5.26E+03 -3.27E+04 -7.00E+02  2.48E+04  2.26E+04  2.83E+03 -3.88E+03 -2.11E+03  6.42E+04 .........
         ......... ......... ......... ......... ......... -3.00E+06 ......... .........  4.43E+05
 
1
 
 
 
 
 
 
 
 
 
 
 
 
 
 
 
 
 
 
 
 
 ************************************************************************************************************************
 ********************                                                                                ********************
 ********************               FIRST ORDER CONDITIONAL ESTIMATION WITH INTERACTION              ********************
 ********************                      EIGENVALUES OF COR MATRIX OF ESTIMATE                     ********************
 ********************                                                                                ********************
 ************************************************************************************************************************
 

             1         2         3         4         5         6         7         8         9        10        11        12
             13
 
         6.97E-02  9.51E-02  2.11E-01  3.47E-01  4.94E-01  5.77E-01  6.87E-01  7.64E-01  1.04E+00  1.23E+00  1.58E+00  1.97E+00
          3.94E+00
 
 Elapsed finaloutput time in seconds:     0.25
 #CPUT: Total CPU Time in Seconds,       10.516
Stop Time:
Thu Jun 29 14:18:16 CEST 2023
