# Supplementary material for: A noninvasive BCG skin challenge model for assessing tuberculosis vaccine efficacy
Source: PLoS Biol. 2024 Aug 19;22(8):e3002766. doi: 10.1371/journal.pbio.3002766 (PMC11361749; doi:10.1371/journal.pbio.3002766)
Supplement: S2 Data — (ZIP) [file pbio.3002766.s014.zip › Readme.txt]

Data_description_Vaccineproj_v4.txt: Contains descriptions of all the columns in the Vaccineproj_v4 dataset.

Vaccineproj_v4.csv: The dataset from which the model parameters were estimated. Contains all the experimental data, comma-delimited.

Final_model_TURBO_635.mod: The final NONMEM model file for TURBO635. Originally called run48.mod. Can be opened in Notepad.

Final_model_TURBO_635_list_file.lst: Contains the output results from the final model run for TURBO635.

By using all the files above, the visual predictive check can be recreated with the software described in the Statistical Analysis section of the article (NONMEM, PsN, XPOSE).
