# Supplementary material for: A noninvasive BCG skin challenge model for assessing tuberculosis vaccine efficacy
Source: PLoS Biol. 2024 Aug 19;22(8):e3002766. doi: 10.1371/journal.pbio.3002766 (PMC11361749; doi:10.1371/journal.pbio.3002766)
Supplement: S2 Data — (ZIP) [file pbio.3002766.s014.zip › Vaccineproj_v4.csv]

ID	MOUSE	TIME	RFU_YFP	RFU_Turbo	RFU_YFP_LOG10	RFU_Turbo_LOG10	GROUP	VACC	REPORTER	EXPT	MTBCH	ALBIN_COMMENT	RFU_YFP_LOG10D0	RFU_TURBO_LOG10D0
1	BCG_vacc_FluorBCG_H37Rv_1_VC5	0	3.7e+08	49550000	8.56820172406699	7.69504365882129	1	1	0	4	1	0	8.56820172406699	7.69504365882129
1	BCG_vacc_FluorBCG_H37Rv_1_VC5	2	6.32e+08	45600000	8.80071707828239	7.65896484266444	1	1	0	4	1	0	8.56820172406699	7.69504365882129
1	BCG_vacc_FluorBCG_H37Rv_1_VC5	5	6.14e+08	35800000	8.78816837114117	7.55388302664387	1	1	0	4	1	0	8.56820172406699	7.69504365882129
1	BCG_vacc_FluorBCG_H37Rv_1_VC5	7	7.75e+08	50650000	8.88930170250631	7.7045794496963	1	1	0	4	1	0	8.56820172406699	7.69504365882129
1	BCG_vacc_FluorBCG_H37Rv_1_VC5	9	9.6e+08	6,00E+07	8.98227123303957	7.77815125038364	1	1	0	4	1	0	8.56820172406699	7.69504365882129
1	BCG_vacc_FluorBCG_H37Rv_1_VC5	12	9.4e+08	63750000	8.9731278535997	7.80448018910599	1	1	0	4	1	0	8.56820172406699	7.69504365882129
1	BCG_vacc_FluorBCG_H37Rv_1_VC5	14	8.31e+08	51500000	8.91960102378411	7.71180722904119	1	1	0	4	1	0	8.56820172406699	7.69504365882129
1	BCG_vacc_FluorBCG_H37Rv_1_VC5	16	8.2e+08	42600000	8.91381385238372	7.62940959910272	1	1	0	4	1	0	8.56820172406699	7.69504365882129
1	BCG_vacc_FluorBCG_H37Rv_1_VC5	19	5.74e+08	34150000	8.75891189239797	7.53339070801755	1	1	0	4	1	0	8.56820172406699	7.69504365882129
1	BCG_vacc_FluorBCG_H37Rv_1_VC5	23	4.51e+08	25550000	8.65417654187796	7.40739090447073	1	1	0	4	1	0	8.56820172406699	7.69504365882129
1	BCG_vacc_FluorBCG_H37Rv_1_VC5	26	3.67e+08	20250000	8.56466606425209	7.30642502755069	1	1	0	4	1	0	8.56820172406699	7.69504365882129
1	BCG_vacc_FluorBCG_H37Rv_1_VC5	28	1.86e+08	17650000	8.26951294421792	7.24674470972384	1	1	0	4	1	0	8.56820172406699	7.69504365882129
2	BCG_vacc_FluorBCG_H37Rv_2_VC5	0	7.54e+08	75900000	8.87737134586977	7.88024177589548	2	1	0	4	1	0	8.87737134586977	7.88024177589548
2	BCG_vacc_FluorBCG_H37Rv_2_VC5	2	5.02e+08	37100000	8.70070371714502	7.56937390961505	2	1	0	4	1	0	8.87737134586977	7.88024177589548
2	BCG_vacc_FluorBCG_H37Rv_2_VC5	5	6.74e+08	44200000	8.82865989653532	7.64542226934909	2	1	0	4	1	0	8.87737134586977	7.88024177589548
2	BCG_vacc_FluorBCG_H37Rv_2_VC5	7	7.48e+08	50050000	8.87390159786446	7.69940408181534	2	1	0	4	1	0	8.87737134586977	7.88024177589548
2	BCG_vacc_FluorBCG_H37Rv_2_VC5	9	7.84e+08	50200000	8.89431606268444	7.70070371714502	2	1	0	4	1	0	8.87737134586977	7.88024177589548
2	BCG_vacc_FluorBCG_H37Rv_2_VC5	12	8.15e+08	53550000	8.91115760873998	7.72875947516787	2	1	0	4	1	0	8.87737134586977	7.88024177589548
2	BCG_vacc_FluorBCG_H37Rv_2_VC5	14	6.94e+08	46600000	8.84135947045485	7.66838591669	2	1	0	4	1	0	8.87737134586977	7.88024177589548
2	BCG_vacc_FluorBCG_H37Rv_2_VC5	16	5.6e+08	39850000	8.7481880270062	7.60042832573213	2	1	0	4	1	0	8.87737134586977	7.88024177589548
2	BCG_vacc_FluorBCG_H37Rv_2_VC5	19	5.7e+08	31100000	8.75587485567249	7.49276038902684	2	1	0	4	1	0	8.87737134586977	7.88024177589548
2	BCG_vacc_FluorBCG_H37Rv_2_VC5	23	3.7e+08	24550000	8.56820172406699	7.39005149645899	2	1	0	4	1	0	8.87737134586977	7.88024177589548
2	BCG_vacc_FluorBCG_H37Rv_2_VC5	26	2.59e+08	17700000	8.41329976408125	7.24797326636181	2	1	0	4	1	0	8.87737134586977	7.88024177589548
2	BCG_vacc_FluorBCG_H37Rv_2_VC5	28	2.3e+08	18950000	8.36172783601759	7.27760921430409	2	1	0	4	1	0	8.87737134586977	7.88024177589548
3	BCG_vacc_FluorBCG_H37Rv_3_VC5	0	8.97e+08	62650000	8.95279244304409	7.79692107533017	3	1	0	4	1	0	8.95279244304409	7.79692107533017
3	BCG_vacc_FluorBCG_H37Rv_3_VC5	2	4.62e+08	34700000	8.66464197555613	7.54032947479087	3	1	0	4	1	0	8.95279244304409	7.79692107533017
3	BCG_vacc_FluorBCG_H37Rv_3_VC5	5	3.11e+08	24750000	8.49276038902684	7.39357520326959	3	1	0	4	1	0	8.95279244304409	7.79692107533017
3	BCG_vacc_FluorBCG_H37Rv_3_VC5	7	2.99e+08	25250000	8.47567118832443	7.40226138245468	3	1	0	4	1	0	8.95279244304409	7.79692107533017
3	BCG_vacc_FluorBCG_H37Rv_3_VC5	9	3.7e+08	24600000	8.56820172406699	7.39093510710338	3	1	0	4	1	0	8.95279244304409	7.79692107533017
3	BCG_vacc_FluorBCG_H37Rv_3_VC5	12	8.28e+08	30300000	8.91803033678488	7.4814426285023	3	1	0	4	1	0	8.95279244304409	7.79692107533017
3	BCG_vacc_FluorBCG_H37Rv_3_VC5	14	3.68e+08	2.7e+07	8.56584781867352	7.43136376415899	3	1	0	4	1	0	8.95279244304409	7.79692107533017
3	BCG_vacc_FluorBCG_H37Rv_3_VC5	16	2.9e+08	21750000	8.46239799789896	7.33745926129066	3	1	0	4	1	0	8.95279244304409	7.79692107533017
3	BCG_vacc_FluorBCG_H37Rv_3_VC5	19	2.32e+08	18500000	8.3654879848909	7.26717172840301	3	1	0	4	1	0	8.95279244304409	7.79692107533017
3	BCG_vacc_FluorBCG_H37Rv_3_VC5	23	2.02e+08	17550000	8.30535136944662	7.24427712080184	3	1	0	4	1	0	8.95279244304409	7.79692107533017
3	BCG_vacc_FluorBCG_H37Rv_3_VC5	26	1.78e+08	15200000	8.25042000230889	7.18184358794477	3	1	0	4	1	0	8.95279244304409	7.79692107533017
3	BCG_vacc_FluorBCG_H37Rv_3_VC5	28	1.45e+08	16250000	8.16136800223497	7.21085336531489	3	1	0	4	1	0	8.95279244304409	7.79692107533017
4	BCG_vacc_FluorBCG_H37Rv_4_VC5	0	4.97e+08	63450000	8.69635638873333	7.80243162643072	4	1	0	4	1	0	8.69635638873333	7.80243162643072
4	BCG_vacc_FluorBCG_H37Rv_4_VC5	2	4.64e+08	45700000	8.66651798055488	7.65991620006985	4	1	0	4	1	0	8.69635638873333	7.80243162643072
4	BCG_vacc_FluorBCG_H37Rv_4_VC5	5	4.33e+08	3.4e+07	8.63648789635337	7.53147891704226	4	1	0	4	1	0	8.69635638873333	7.80243162643072
4	BCG_vacc_FluorBCG_H37Rv_4_VC5	7	5.34e+08	36850000	8.72754125702856	7.56643749219507	4	1	0	4	1	0	8.69635638873333	7.80243162643072
4	BCG_vacc_FluorBCG_H37Rv_4_VC5	9	5.69e+08	36550000	8.75511226639507	7.56288738129388	4	1	0	4	1	0	8.69635638873333	7.80243162643072
4	BCG_vacc_FluorBCG_H37Rv_4_VC5	12	5.05e+08	36650000	8.70329137811866	7.56407397897715	4	1	0	4	1	0	8.69635638873333	7.80243162643072
4	BCG_vacc_FluorBCG_H37Rv_4_VC5	14	4.88e+08	33500000	8.68841982200271	7.52504480703685	4	1	0	4	1	0	8.69635638873333	7.80243162643072
4	BCG_vacc_FluorBCG_H37Rv_4_VC5	16	3.8e+08	27050000	8.57978359661681	7.43216726944259	4	1	0	4	1	0	8.69635638873333	7.80243162643072
4	BCG_vacc_FluorBCG_H37Rv_4_VC5	19	3.3e+08	21700000	8.51851393987789	7.33645973384853	4	1	0	4	1	0	8.69635638873333	7.80243162643072
4	BCG_vacc_FluorBCG_H37Rv_4_VC5	23	2.6e+08	18250000	8.41497334797082	7.26126286879249	4	1	0	4	1	0	8.69635638873333	7.80243162643072
4	BCG_vacc_FluorBCG_H37Rv_4_VC5	26	1.98e+08	17250000	8.29666519026153	7.23678909940929	4	1	0	4	1	0	8.69635638873333	7.80243162643072
4	BCG_vacc_FluorBCG_H37Rv_4_VC5	28	1.77e+08	14550000	8.24797326636181	7.16286299332193	4	1	0	4	1	0	8.69635638873333	7.80243162643072
5	BCG_vacc_FluorBCG_H37Rv_5_VC5	0	1.53e+09	1.39e+08	9.1846914308176	8.14301480025409	5	1	0	4	1	0	9.1846914308176	8.14301480025409
5	BCG_vacc_FluorBCG_H37Rv_5_VC5	2	1.21e+09	86850000	9.08278537031645	7.93876982278312	5	1	0	4	1	0	9.1846914308176	8.14301480025409
5	BCG_vacc_FluorBCG_H37Rv_5_VC5	5	1.07e+09	67350000	9.02938377768521	7.828337600059	5	1	0	4	1	0	9.1846914308176	8.14301480025409
5	BCG_vacc_FluorBCG_H37Rv_5_VC5	7	1.29e+09	97800000	9.11058971029925	7.9903388547876	5	1	0	4	1	0	9.1846914308176	8.14301480025409
5	BCG_vacc_FluorBCG_H37Rv_5_VC5	9	2.59e+09	2.04e+08	9.41329976408125	8.3096301674259	5	1	0	4	1	0	9.1846914308176	8.14301480025409
5	BCG_vacc_FluorBCG_H37Rv_5_VC5	12	2.01e+09	2.02e+08	9.30319605742049	8.30535136944662	5	1	0	4	1	0	9.1846914308176	8.14301480025409
5	BCG_vacc_FluorBCG_H37Rv_5_VC5	14	1.95e+09	1.32e+08	9.29003461136252	8.12057393120585	5	1	0	4	1	0	9.1846914308176	8.14301480025409
5	BCG_vacc_FluorBCG_H37Rv_5_VC5	16	1.7e+09	58950000	9.23044892137827	7.77048380943111	5	1	0	4	1	0	9.1846914308176	8.14301480025409
5	BCG_vacc_FluorBCG_H37Rv_5_VC5	19	1.45e+09	47550000	9.16136800223497	7.67715052127343	5	1	0	4	1	0	9.1846914308176	8.14301480025409
5	BCG_vacc_FluorBCG_H37Rv_5_VC5	23	1.62e+09	32450000	9.20951501454263	7.51121470113639	5	1	0	4	1	0	9.1846914308176	8.14301480025409
5	BCG_vacc_FluorBCG_H37Rv_5_VC5	26	4.34e+08	22200000	8.63748972951251	7.34635297445064	5	1	0	4	1	0	9.1846914308176	8.14301480025409
5	BCG_vacc_FluorBCG_H37Rv_5_VC5	28	3.08e+08	20850000	8.48855071650044	7.31910605930978	5	1	0	4	1	0	9.1846914308176	8.14301480025409
6	BCG_Vaccinated_FlucBCG_1_VC_5	0	5.94e+08	80100000	8.77378644498119	7.90363251608424	6	1	0	5	0	0	8.77378644498119	7.90363251608424
6	BCG_Vaccinated_FlucBCG_1_VC_5	2	6.7e+08	53300000	8.82607480270083	7.72672720902657	6	1	0	5	0	0	8.77378644498119	7.90363251608424
6	BCG_Vaccinated_FlucBCG_1_VC_5	5	7.67e+08	57400000	8.88479536394898	7.75891189239797	6	1	0	5	0	0	8.77378644498119	7.90363251608424
6	BCG_Vaccinated_FlucBCG_1_VC_5	7	8.57e+08	50400000	8.9329808219232	7.70243053644553	6	1	0	5	0	0	8.77378644498119	7.90363251608424
6	BCG_Vaccinated_FlucBCG_1_VC_5	9	1.04e+09	60600000	9.01703333929878	7.78247262416629	6	1	0	5	0	0	8.77378644498119	7.90363251608424
6	BCG_Vaccinated_FlucBCG_1_VC_5	12	9.22e+08	5,00E+07	8.96473092105363	7.69897000433602	6	1	0	5	0	0	8.77378644498119	7.90363251608424
6	BCG_Vaccinated_FlucBCG_1_VC_5	14	1.23e+09	56400000	9.0899051114394	7.75127910398334	6	1	0	5	0	0	8.77378644498119	7.90363251608424
6	BCG_Vaccinated_FlucBCG_1_VC_5	16	7.95e+08	49100000	8.90036712865647	7.69108149212297	6	1	0	5	0	0	8.77378644498119	7.90363251608424
6	BCG_Vaccinated_FlucBCG_1_VC_5	19	7.15e+08	40700000	8.85430604180108	7.60959440922522	6	1	0	5	0	0	8.77378644498119	7.90363251608424
6	BCG_Vaccinated_FlucBCG_1_VC_5	23	4.1e+08	26700000	8.61278385671974	7.42651126136457	6	1	0	5	0	0	8.77378644498119	7.90363251608424
6	BCG_Vaccinated_FlucBCG_1_VC_5	26	4.18e+08	22300000	8.62117628177504	7.34830486304816	6	1	0	5	0	0	8.77378644498119	7.90363251608424
6	BCG_Vaccinated_FlucBCG_1_VC_5	28	3.35e+08	20600000	8.52504480703685	7.31386722036915	6	1	0	5	0	0	8.77378644498119	7.90363251608424
7	BCG_Vaccinated_FlucBCG_2_VC_5	0	1.43e+09	1.05e+08	9.15533603746506	8.02118929906994	7	1	0	5	0	0	9.15533603746506	8.02118929906994
7	BCG_Vaccinated_FlucBCG_2_VC_5	2	6.05e+08	43800000	8.78175537465247	7.6414741105041	7	1	0	5	0	0	9.15533603746506	8.02118929906994
7	BCG_Vaccinated_FlucBCG_2_VC_5	5	6.98e+08	44900000	8.84385542262316	7.65224634100332	7	1	0	5	0	0	9.15533603746506	8.02118929906994
7	BCG_Vaccinated_FlucBCG_2_VC_5	7	9.1e+08	57800000	8.95904139232109	7.76192783842053	7	1	0	5	0	0	9.15533603746506	8.02118929906994
7	BCG_Vaccinated_FlucBCG_2_VC_5	9	8.32e+08	42600000	8.92012332629072	7.62940959910272	7	1	0	5	0	0	9.15533603746506	8.02118929906994
7	BCG_Vaccinated_FlucBCG_2_VC_5	12	7.6e+08	42500000	8.88081359228079	7.62838893005031	7	1	0	5	0	0	9.15533603746506	8.02118929906994
7	BCG_Vaccinated_FlucBCG_2_VC_5	14	6.2e+08	33700000	8.79239168949825	7.52762990087134	7	1	0	5	0	0	9.15533603746506	8.02118929906994
7	BCG_Vaccinated_FlucBCG_2_VC_5	16	6.75e+08	37300000	8.82930377283103	7.57170883180869	7	1	0	5	0	0	9.15533603746506	8.02118929906994
7	BCG_Vaccinated_FlucBCG_2_VC_5	19	5.89e+08	2.9e+07	8.7701152947871	7.46239799789896	7	1	0	5	0	0	9.15533603746506	8.02118929906994
7	BCG_Vaccinated_FlucBCG_2_VC_5	23	4.36e+08	22900000	8.63948648926859	7.35983548233989	7	1	0	5	0	0	9.15533603746506	8.02118929906994
7	BCG_Vaccinated_FlucBCG_2_VC_5	26	3.71e+08	19100000	8.56937390961505	7.28103336724773	7	1	0	5	0	0	9.15533603746506	8.02118929906994
7	BCG_Vaccinated_FlucBCG_2_VC_5	28	3.03e+08	16600000	8.48144262850231	7.22010808804005	7	1	0	5	0	0	9.15533603746506	8.02118929906994
8	BCG_Vaccinated_FlucBCG_3_VC_5	0	1.34e+09	1.17e+08	9.12710479836481	8.06818586174616	8	1	0	5	0	0	9.12710479836481	8.06818586174616
8	BCG_Vaccinated_FlucBCG_3_VC_5	2	1.13e+09	65200000	9.05307844348342	7.81424759573192	8	1	0	5	0	0	9.12710479836481	8.06818586174616
8	BCG_Vaccinated_FlucBCG_3_VC_5	5	8.92e+08	60900000	8.95036485437612	7.78461729263288	8	1	0	5	0	0	9.12710479836481	8.06818586174616
8	BCG_Vaccinated_FlucBCG_3_VC_5	7	1.02e+09	5.9e+07	9.00860017176192	7.77085201164214	8	1	0	5	0	0	9.12710479836481	8.06818586174616
8	BCG_Vaccinated_FlucBCG_3_VC_5	9	1.19e+09	58800000	9.07554696139253	7.76937732607614	8	1	0	5	0	0	9.12710479836481	8.06818586174616
8	BCG_Vaccinated_FlucBCG_3_VC_5	12	1.14e+09	64700000	9.05690485133647	7.8109042806687	8	1	0	5	0	0	9.12710479836481	8.06818586174616
8	BCG_Vaccinated_FlucBCG_3_VC_5	14	1.11e+09	59500000	9.04532297878666	7.77451696572855	8	1	0	5	0	0	9.12710479836481	8.06818586174616
8	BCG_Vaccinated_FlucBCG_3_VC_5	16	9.27e+08	59100000	8.9670797341445	7.77158748088126	8	1	0	5	0	0	9.12710479836481	8.06818586174616
8	BCG_Vaccinated_FlucBCG_3_VC_5	19	7.39e+08	36400000	8.86864443839483	7.56110138364906	8	1	0	5	0	0	9.12710479836481	8.06818586174616
8	BCG_Vaccinated_FlucBCG_3_VC_5	23	4.59e+08	27600000	8.66181268553726	7.44090908206522	8	1	0	5	0	0	9.12710479836481	8.06818586174616
8	BCG_Vaccinated_FlucBCG_3_VC_5	26	3,00E+08	18900000	8.47712125471966	7.27646180417324	8	1	0	5	0	0	9.12710479836481	8.06818586174616
8	BCG_Vaccinated_FlucBCG_3_VC_5	28	2.5e+08	17900000	8.39794000867204	7.25285303097989	8	1	0	5	0	0	9.12710479836481	8.06818586174616
9	BCG_Vaccinated_FlucBCG_4_VC_5	0	1.15e+09	82100000	9.06069784035361	7.91434315711944	9	1	0	5	0	0	9.06069784035361	7.91434315711944
9	BCG_Vaccinated_FlucBCG_4_VC_5	2	6.42e+08	4.7e+07	8.80753502806885	7.67209785793572	9	1	0	5	0	0	9.06069784035361	7.91434315711944
9	BCG_Vaccinated_FlucBCG_4_VC_5	5	6.23e+08	41600000	8.79448804665917	7.61909333062674	9	1	0	5	0	0	9.06069784035361	7.91434315711944
9	BCG_Vaccinated_FlucBCG_4_VC_5	7	1.3e+09	46800000	9.11394335230684	7.67024585307412	9	1	0	5	0	0	9.06069784035361	7.91434315711944
9	BCG_Vaccinated_FlucBCG_4_VC_5	9	1.51e+09	43700000	9.17897694729317	7.64048143697042	9	1	0	5	0	0	9.06069784035361	7.91434315711944
9	BCG_Vaccinated_FlucBCG_4_VC_5	12	1.37e+09	1.08e+08	9.13672056715641	8.03342375548695	9	1	0	5	0	0	9.06069784035361	7.91434315711944
9	BCG_Vaccinated_FlucBCG_4_VC_5	14	1.17e+09	40400000	9.06818586174616	7.6063813651106	9	1	0	5	0	0	9.06069784035361	7.91434315711944
9	BCG_Vaccinated_FlucBCG_4_VC_5	16	1.25e+09	35500000	9.09691001300806	7.55022835305509	9	1	0	5	0	0	9.06069784035361	7.91434315711944
9	BCG_Vaccinated_FlucBCG_4_VC_5	19	5.15e+08	32700000	8.71180722904119	7.51454775266029	9	1	0	5	0	0	9.06069784035361	7.91434315711944
9	BCG_Vaccinated_FlucBCG_4_VC_5	23	3.66e+08	2.2e+07	8.56348108539441	7.34242268082221	9	1	0	5	0	0	9.06069784035361	7.91434315711944
9	BCG_Vaccinated_FlucBCG_4_VC_5	26	6.33e+08	17200000	8.80140371001736	7.23552844690755	9	1	0	5	0	0	9.06069784035361	7.91434315711944
9	BCG_Vaccinated_FlucBCG_4_VC_5	28	1.85e+08	16400000	8.26717172840301	7.2148438480477	9	1	0	5	0	0	9.06069784035361	7.91434315711944
10	BCG_Vaccinated_FlucBCG_5_VC_5	0	1.29e+09	2.16e+08	9.11058971029925	8.33445375115093	10	1	0	5	0	0	9.11058971029925	8.33445375115093
10	BCG_Vaccinated_FlucBCG_5_VC_5	2	1.13e+09	88800000	9.05307844348342	7.9484129657786	10	1	0	5	0	0	9.11058971029925	8.33445375115093
10	BCG_Vaccinated_FlucBCG_5_VC_5	5	7.96e+08	52800000	8.90091306773767	7.72263392253381	10	1	0	5	0	0	9.11058971029925	8.33445375115093
10	BCG_Vaccinated_FlucBCG_5_VC_5	7	8.42e+08	48400000	8.92531209149965	7.68484536164441	10	1	0	5	0	0	9.11058971029925	8.33445375115093
10	BCG_Vaccinated_FlucBCG_5_VC_5	9	7.96e+08	44400000	8.90091306773767	7.64738297011462	10	1	0	5	0	0	9.11058971029925	8.33445375115093
10	BCG_Vaccinated_FlucBCG_5_VC_5	12	7.75e+08	43700000	8.88930170250631	7.64048143697042	10	1	0	5	0	0	9.11058971029925	8.33445375115093
10	BCG_Vaccinated_FlucBCG_5_VC_5	14	6.35e+08	3.8e+07	8.80277372529198	7.57978359661681	10	1	0	5	0	0	9.11058971029925	8.33445375115093
10	BCG_Vaccinated_FlucBCG_5_VC_5	16	5.57e+08	29900000	8.74585519517373	7.47567118832443	10	1	0	5	0	0	9.11058971029925	8.33445375115093
10	BCG_Vaccinated_FlucBCG_5_VC_5	19	4.79e+08	22200000	8.68033551341456	7.34635297445064	10	1	0	5	0	0	9.11058971029925	8.33445375115093
10	BCG_Vaccinated_FlucBCG_5_VC_5	23	3.25e+08	20600000	8.51188336097887	7.31386722036915	10	1	0	5	0	0	9.11058971029925	8.33445375115093
10	BCG_Vaccinated_FlucBCG_5_VC_5	26	2.52e+08	18100000	8.40140054078154	7.25767857486918	10	1	0	5	0	0	9.11058971029925	8.33445375115093
10	BCG_Vaccinated_FlucBCG_5_VC_5	28	1.97e+08	16600000	8.29446622616159	7.22010808804005	10	1	0	5	0	0	9.11058971029925	8.33445375115093
11	ChAd_vacc_FluorBCG_1_VC_5	0	2.46e+08	20100000	8.39093510710338	7.30319605742049	16	2	0	5	0	0	8.39093510710338	7.30319605742049
11	ChAd_vacc_FluorBCG_1_VC_5	2	119600000	12800000	8.07773117965239	7.10720996964787	16	2	0	5	0	0	8.39093510710338	7.30319605742049
11	ChAd_vacc_FluorBCG_1_VC_5	5	4.68e+08	44600000	8.67024585307412	7.64933485871214	16	2	0	5	0	0	8.39093510710338	7.30319605742049
11	ChAd_vacc_FluorBCG_1_VC_5	7	229500000	17200000	8.36078268987328	7.23552844690755	16	2	0	5	0	0	8.39093510710338	7.30319605742049
11	ChAd_vacc_FluorBCG_1_VC_5	9	2.63e+08	22400000	8.41995574848976	7.35024801833416	16	2	0	5	0	0	8.39093510710338	7.30319605742049
11	ChAd_vacc_FluorBCG_1_VC_5	12	111100000	21200000	8.04571405894087	7.32633586092875	16	2	0	5	0	0	8.39093510710338	7.30319605742049
11	ChAd_vacc_FluorBCG_1_VC_5	14	2.04e+08	20400000	8.3096301674259	7.3096301674259	16	2	0	5	0	0	8.39093510710338	7.30319605742049
11	ChAd_vacc_FluorBCG_1_VC_5	16	208500000	16400000	8.31910605930978	7.2148438480477	16	2	0	5	0	0	8.39093510710338	7.30319605742049
11	ChAd_vacc_FluorBCG_1_VC_5	19	160950000	11300000	8.20669098102163	7.05307844348342	16	2	0	5	0	0	8.39093510710338	7.30319605742049
11	ChAd_vacc_FluorBCG_1_VC_5	23	123250000	15900000	8.09078692794927	7.20139712432045	16	2	0	5	0	0	8.39093510710338	7.30319605742049
11	ChAd_vacc_FluorBCG_1_VC_5	26	86400000	1.3e+07	7.93651374247889	7.11394335230684	16	2	0	5	0	0	8.39093510710338	7.30319605742049
11	ChAd_vacc_FluorBCG_1_VC_5	28	66550000	10800000	7.82314805981069	7.03342375548695	16	2	0	5	0	0	8.39093510710338	7.30319605742049
12	ChAd_vacc_FluorBCG_2_VC_5	0	552500000	44800000	8.74233228235715	7.65127801399814	17	2	0	5	0	0	8.74233228235715	7.65127801399814
12	ChAd_vacc_FluorBCG_2_VC_5	2	9.32e+08	29700000	8.96941591235398	7.47275644931721	17	2	0	5	0	0	8.74233228235715	7.65127801399814
12	ChAd_vacc_FluorBCG_2_VC_5	5	3.13e+08	26400000	8.49554433754645	7.42160392686983	17	2	0	5	0	0	8.74233228235715	7.65127801399814
12	ChAd_vacc_FluorBCG_2_VC_5	7	5.06e+08	73400000	8.7041505168398	7.86569605991607	17	2	0	5	0	0	8.74233228235715	7.65127801399814
12	ChAd_vacc_FluorBCG_2_VC_5	9	1.98e+09	1.1e+08	9.29666519026153	8.04139268515823	17	2	0	5	0	0	8.74233228235715	7.65127801399814
12	ChAd_vacc_FluorBCG_2_VC_5	12	1.86e+09	98900000	9.26951294421792	7.99519629159718	17	2	0	5	0	0	8.74233228235715	7.65127801399814
12	ChAd_vacc_FluorBCG_2_VC_5	14	9.91e+08	5.5e+07	8.99607365448528	7.74036268949424	17	2	0	5	0	0	8.74233228235715	7.65127801399814
12	ChAd_vacc_FluorBCG_2_VC_5	16	4.54e+08	69700000	8.6570558528571	7.84323277809801	17	2	0	5	0	0	8.74233228235715	7.65127801399814
12	ChAd_vacc_FluorBCG_2_VC_5	19	358500000	3.1e+07	8.55448916000382	7.49136169383427	17	2	0	5	0	0	8.74233228235715	7.65127801399814
12	ChAd_vacc_FluorBCG_2_VC_5	23	4.68e+08	18600000	8.67024585307412	7.26951294421792	17	2	0	5	0	0	8.74233228235715	7.65127801399814
12	ChAd_vacc_FluorBCG_2_VC_5	26	6.27e+08	21700000	8.79726754083072	7.33645973384853	17	2	0	5	0	0	8.74233228235715	7.65127801399814
12	ChAd_vacc_FluorBCG_2_VC_5	28	5.22e+08	20800000	8.71767050300226	7.31806333496276	17	2	0	5	0	0	8.74233228235715	7.65127801399814
13	ChAd_vacc_FluorBCG_3_VC_5	0	3.91e+08	30100000	8.59217675739587	7.47856649559384	18	2	0	5	0	0	8.59217675739587	7.47856649559384
13	ChAd_vacc_FluorBCG_3_VC_5	2	231450000	20100000	8.36445718511883	7.30319605742049	18	2	0	5	0	0	8.59217675739587	7.47856649559384
13	ChAd_vacc_FluorBCG_3_VC_5	5	476500000	42200000	8.67806290497434	7.62531245096167	18	2	0	5	0	0	8.59217675739587	7.47856649559384
13	ChAd_vacc_FluorBCG_3_VC_5	7	257500000	23300000	8.41077723337721	7.36735592102602	18	2	0	5	0	0	8.59217675739587	7.47856649559384
13	ChAd_vacc_FluorBCG_3_VC_5	9	416500000	30400000	8.61961500574281	7.48287358360875	18	2	0	5	0	0	8.59217675739587	7.47856649559384
13	ChAd_vacc_FluorBCG_3_VC_5	12	4.09e+08	29900000	8.61172330800734	7.47567118832443	18	2	0	5	0	0	8.59217675739587	7.47856649559384
13	ChAd_vacc_FluorBCG_3_VC_5	14	386500000	28500000	8.58714949825434	7.45484486000851	18	2	0	5	0	0	8.59217675739587	7.47856649559384
13	ChAd_vacc_FluorBCG_3_VC_5	16	342500000	2.9e+07	8.53466057582845	7.46239799789896	18	2	0	5	0	0	8.59217675739587	7.47856649559384
13	ChAd_vacc_FluorBCG_3_VC_5	19	3.02e+08	25300000	8.48000694295715	7.40312052117582	18	2	0	5	0	0	8.59217675739587	7.47856649559384
13	ChAd_vacc_FluorBCG_3_VC_5	23	175400000	18400000	8.24402958903002	7.26481782300954	18	2	0	5	0	0	8.59217675739587	7.47856649559384
13	ChAd_vacc_FluorBCG_3_VC_5	26	150400000	15100000	8.17724783625562	7.17897694729317	18	2	0	5	0	0	8.59217675739587	7.47856649559384
13	ChAd_vacc_FluorBCG_3_VC_5	28	120950000	14100000	8.0826058726979	7.14921911265538	18	2	0	5	0	0	8.59217675739587	7.47856649559384
14	ChAd_vacc_FluorBCG_4_VC_5	0	1.48e+09	90800000	9.17026171539496	7.95808584852109	19	2	0	5	0	0	9.17026171539496	7.95808584852109
14	ChAd_vacc_FluorBCG_4_VC_5	2	1055500000	55900000	9.02345823764368	7.74741180788642	19	2	0	5	0	0	9.17026171539496	7.95808584852109
14	ChAd_vacc_FluorBCG_4_VC_5	5	8.89e+08	83200000	8.94890176097021	7.92012332629072	19	2	0	5	0	0	9.17026171539496	7.95808584852109
14	ChAd_vacc_FluorBCG_4_VC_5	7	1.01e+09	57900000	9.00432137378264	7.76267856372744	19	2	0	5	0	0	9.17026171539496	7.95808584852109
14	ChAd_vacc_FluorBCG_4_VC_5	9	1.69e+09	1.1e+08	9.22788670461367	8.04139268515823	19	2	0	5	0	0	9.17026171539496	7.95808584852109
14	ChAd_vacc_FluorBCG_4_VC_5	12	1.715e+09	1.18e+08	9.23426412437879	8.07188200730613	19	2	0	5	0	0	9.17026171539496	7.95808584852109
14	ChAd_vacc_FluorBCG_4_VC_5	14	1.65e+09	1.1e+08	9.21748394421391	8.04139268515823	19	2	0	5	0	0	9.17026171539496	7.95808584852109
14	ChAd_vacc_FluorBCG_4_VC_5	16	1.485e+09	91700000	9.17172645365323	7.96236933567002	19	2	0	5	0	0	9.17026171539496	7.95808584852109
14	ChAd_vacc_FluorBCG_4_VC_5	19	1286500000	7,00E+07	9.10940979054637	7.84509804001426	19	2	0	5	0	0	9.17026171539496	7.95808584852109
14	ChAd_vacc_FluorBCG_4_VC_5	23	5.91e+08	36300000	8.77158748088126	7.55990662503611	19	2	0	5	0	0	9.17026171539496	7.95808584852109
14	ChAd_vacc_FluorBCG_4_VC_5	26	4.89e+08	24800000	8.68930885912362	7.39445168082622	19	2	0	5	0	0	9.17026171539496	7.95808584852109
14	ChAd_vacc_FluorBCG_4_VC_5	28	3.06e+08	19600000	8.48572142648158	7.29225607135648	19	2	0	5	0	0	9.17026171539496	7.95808584852109
15	ChAd_vacc_FluorBCG_5_VC_5	0	5.32e+08	39800000	8.72591163229505	7.59988307207369	20	2	0	5	0	0	8.72591163229505	7.59988307207369
15	ChAd_vacc_FluorBCG_5_VC_5	2	2.76e+08	26300000	8.44090908206522	7.41995574848976	20	2	0	5	0	0	8.72591163229505	7.59988307207369
15	ChAd_vacc_FluorBCG_5_VC_5	5	350500000	55600000	8.54468802230268	7.74507479158206	20	2	0	5	0	0	8.72591163229505	7.59988307207369
15	ChAd_vacc_FluorBCG_5_VC_5	7	2.64e+08	26500000	8.42160392686983	7.42324587393681	20	2	0	5	0	0	8.72591163229505	7.59988307207369
15	ChAd_vacc_FluorBCG_5_VC_5	9	4.67e+08	35300000	8.66931688056611	7.54777470538782	20	2	0	5	0	0	8.72591163229505	7.59988307207369
15	ChAd_vacc_FluorBCG_5_VC_5	12	450500000	33800000	8.65369479531508	7.52891670027766	20	2	0	5	0	0	8.72591163229505	7.59988307207369
15	ChAd_vacc_FluorBCG_5_VC_5	14	421500000	42200000	8.62479757896076	7.62531245096167	20	2	0	5	0	0	8.72591163229505	7.59988307207369
15	ChAd_vacc_FluorBCG_5_VC_5	16	4.01e+08	33200000	8.60314437262018	7.52113808370404	20	2	0	5	0	0	8.72591163229505	7.59988307207369
15	ChAd_vacc_FluorBCG_5_VC_5	19	272500000	28100000	8.43536650661266	7.44870631990508	20	2	0	5	0	0	8.72591163229505	7.59988307207369
15	ChAd_vacc_FluorBCG_5_VC_5	23	192500000	19800000	8.28443073384452	7.29666519026153	20	2	0	5	0	0	8.72591163229505	7.59988307207369
15	ChAd_vacc_FluorBCG_5_VC_5	26	120500000	15500000	8.08098704691089	7.19033169817029	20	2	0	5	0	0	8.72591163229505	7.59988307207369
15	ChAd_vacc_FluorBCG_5_VC_5	28	120500000	15400000	8.08098704691089	7.18752072083646	20	2	0	5	0	0	8.72591163229505	7.59988307207369
16	ChAd_vacc_FluorBCG_H37Rv_1_VC5	0	5.38e+08	69400000	8.73078227566639	7.84135947045486	11	2	0	4	1	0	8.73078227566639	7.84135947045486
16	ChAd_vacc_FluorBCG_H37Rv_1_VC5	2	7.08e+08	55900000	8.85003325768977	7.74741180788642	11	2	0	4	1	0	8.73078227566639	7.84135947045486
16	ChAd_vacc_FluorBCG_H37Rv_1_VC5	5	5.45e+08	40050000	8.73639650227664	7.60260252042026	11	2	0	4	1	0	8.73078227566639	7.84135947045486
16	ChAd_vacc_FluorBCG_H37Rv_1_VC5	7	5.25e+08	35850000	8.72015930340596	7.55448916000382	11	2	0	4	1	0	8.73078227566639	7.84135947045486
16	ChAd_vacc_FluorBCG_H37Rv_1_VC5	9	3.9e+08	35450000	8.5910646070265	7.54961623951909	11	2	0	4	1	0	8.73078227566639	7.84135947045486
16	ChAd_vacc_FluorBCG_H37Rv_1_VC5	12	4.46e+08	33150000	8.64933485871214	7.52048353274079	11	2	0	4	1	0	8.73078227566639	7.84135947045486
16	ChAd_vacc_FluorBCG_H37Rv_1_VC5	14	3,00E+08	30800000	8.47712125471966	7.48855071650044	11	2	0	4	1	0	8.73078227566639	7.84135947045486
16	ChAd_vacc_FluorBCG_H37Rv_1_VC5	16	2.85e+08	18350000	8.45484486000851	7.26363606858811	11	2	0	4	1	0	8.73078227566639	7.84135947045486
16	ChAd_vacc_FluorBCG_H37Rv_1_VC5	19	2.23e+08	19400000	8.34830486304816	7.28780172993023	11	2	0	4	1	0	8.73078227566639	7.84135947045486
16	ChAd_vacc_FluorBCG_H37Rv_1_VC5	23	2.09e+08	1.6e+07	8.32014628611105	7.20411998265593	11	2	0	4	1	0	8.73078227566639	7.84135947045486
16	ChAd_vacc_FluorBCG_H37Rv_1_VC5	26	94300000	15650000	7.97451169273733	7.19451434188247	11	2	0	4	1	0	8.73078227566639	7.84135947045486
16	ChAd_vacc_FluorBCG_H37Rv_1_VC5	28	1.16e+08	14750000	8.06445798922692	7.16879202031418	11	2	0	4	1	0	8.73078227566639	7.84135947045486
17	ChAd_vacc_FluorBCG_H37Rv_2_VC5	0	1.04e+09	118400000	9.01703333929878	8.0733517023869	12	2	0	4	1	0	9.01703333929878	8.0733517023869
17	ChAd_vacc_FluorBCG_H37Rv_2_VC5	2	1.4e+09	109950000	9.14612803567824	8.04119523369681	12	2	0	4	1	0	9.01703333929878	8.0733517023869
17	ChAd_vacc_FluorBCG_H37Rv_2_VC5	5	5.28e+08	47150000	8.72263392253381	7.67348169707335	12	2	0	4	1	0	9.01703333929878	8.0733517023869
17	ChAd_vacc_FluorBCG_H37Rv_2_VC5	7	2.1e+09	52100000	9.32221929473392	7.71683772329952	12	2	0	4	1	0	9.01703333929878	8.0733517023869
17	ChAd_vacc_FluorBCG_H37Rv_2_VC5	9	9.84e+08	48550000	8.99299509843134	7.68618923424402	12	2	0	4	1	0	9.01703333929878	8.0733517023869
17	ChAd_vacc_FluorBCG_H37Rv_2_VC5	12	1.69e+09	41550000	9.22788670461367	7.61857102812013	12	2	0	4	1	0	9.01703333929878	8.0733517023869
17	ChAd_vacc_FluorBCG_H37Rv_2_VC5	14	1.55e+09	45350000	9.19033169817029	7.65657729139611	12	2	0	4	1	0	9.01703333929878	8.0733517023869
17	ChAd_vacc_FluorBCG_H37Rv_2_VC5	16	1.29e+09	36750000	9.11058971029925	7.56525734342021	12	2	0	4	1	0	9.01703333929878	8.0733517023869
17	ChAd_vacc_FluorBCG_H37Rv_2_VC5	19	3.08e+08	24200000	8.48855071650044	7.38381536598043	12	2	0	4	1	0	9.01703333929878	8.0733517023869
17	ChAd_vacc_FluorBCG_H37Rv_2_VC5	23	3,00E+08	2.2e+07	8.47712125471966	7.34242268082221	12	2	0	4	1	0	9.01703333929878	8.0733517023869
17	ChAd_vacc_FluorBCG_H37Rv_2_VC5	26	2.12e+08	17200000	8.32633586092875	7.23552844690755	12	2	0	4	1	0	9.01703333929878	8.0733517023869
17	ChAd_vacc_FluorBCG_H37Rv_2_VC5	28	1.32e+08	14250000	8.12057393120585	7.15381486434453	12	2	0	4	1	0	9.01703333929878	8.0733517023869
18	ChAd_vacc_FluorBCG_H37Rv_3_VC5	0	3.09e+08	43400000	8.48995847942484	7.63748972951251	13	2	0	4	1	0	8.48995847942484	7.63748972951251
18	ChAd_vacc_FluorBCG_H37Rv_3_VC5	2	6.93e+08	47650000	8.84073323461181	7.67806290497434	13	2	0	4	1	0	8.48995847942484	7.63748972951251
18	ChAd_vacc_FluorBCG_H37Rv_3_VC5	5	7.94e+08	52550000	8.8998205024271	7.72057272036426	13	2	0	4	1	0	8.48995847942484	7.63748972951251
18	ChAd_vacc_FluorBCG_H37Rv_3_VC5	7	7.59e+08	54850000	8.88024177589548	7.73917663191073	13	2	0	4	1	0	8.48995847942484	7.63748972951251
18	ChAd_vacc_FluorBCG_H37Rv_3_VC5	9	7.97e+08	52800000	8.90145832139611	7.72263392253381	13	2	0	4	1	0	8.48995847942484	7.63748972951251
18	ChAd_vacc_FluorBCG_H37Rv_3_VC5	12	2.25e+09	45900000	9.35218251811136	7.66181268553726	13	2	0	4	1	0	8.48995847942484	7.63748972951251
18	ChAd_vacc_FluorBCG_H37Rv_3_VC5	14	1.02e+09	4.1e+07	9.00860017176192	7.61278385671974	13	2	0	4	1	0	8.48995847942484	7.63748972951251
18	ChAd_vacc_FluorBCG_H37Rv_3_VC5	16	5.1e+08	32100000	8.70757017609794	7.50650503240487	13	2	0	4	1	0	8.48995847942484	7.63748972951251
18	ChAd_vacc_FluorBCG_H37Rv_3_VC5	19	3.6e+08	20780000	8.55630250076729	7.31764554322116	13	2	0	4	1	0	8.48995847942484	7.63748972951251
18	ChAd_vacc_FluorBCG_H37Rv_3_VC5	23	2.93e+08	19500000	8.46686762035411	7.29003461136252	13	2	0	4	1	0	8.48995847942484	7.63748972951251
18	ChAd_vacc_FluorBCG_H37Rv_3_VC5	26	1.9e+08	17450000	8.27875360095283	7.2417954312952	13	2	0	4	1	0	8.48995847942484	7.63748972951251
18	ChAd_vacc_FluorBCG_H37Rv_3_VC5	28	1.45e+08	14650000	8.16136800223497	7.16583762469013	13	2	0	4	1	0	8.48995847942484	7.63748972951251
19	ChAd_vacc_FluorBCG_H37Rv_4_VC5	0	3.74e+08	52800000	8.57287160220048	7.72263392253381	14	2	0	4	1	0	8.57287160220048	7.72263392253381
19	ChAd_vacc_FluorBCG_H37Rv_4_VC5	2	6.41e+08	46250000	8.80685802951882	7.66511173707505	14	2	0	4	1	0	8.57287160220048	7.72263392253381
19	ChAd_vacc_FluorBCG_H37Rv_4_VC5	5	1,00E+09	60150000	9	7.77923563167586	14	2	0	4	1	0	8.57287160220048	7.72263392253381
19	ChAd_vacc_FluorBCG_H37Rv_4_VC5	7	1.04e+09	65500000	9.01703333929878	7.81624129999178	14	2	0	4	1	0	8.57287160220048	7.72263392253381
19	ChAd_vacc_FluorBCG_H37Rv_4_VC5	9	8.3e+08	48600000	8.91907809237607	7.68663626926229	14	2	0	4	1	0	8.57287160220048	7.72263392253381
19	ChAd_vacc_FluorBCG_H37Rv_4_VC5	12	7.84e+08	49950000	8.89431606268444	7.698535492562	14	2	0	4	1	0	8.57287160220048	7.72263392253381
19	ChAd_vacc_FluorBCG_H37Rv_4_VC5	14	8.25e+08	4.7e+07	8.91645394854993	7.67209785793572	14	2	0	4	1	0	8.57287160220048	7.72263392253381
19	ChAd_vacc_FluorBCG_H37Rv_4_VC5	16	6.25e+08	36950000	8.79588001734407	7.56761444273084	14	2	0	4	1	0	8.57287160220048	7.72263392253381
19	ChAd_vacc_FluorBCG_H37Rv_4_VC5	19	4.59e+08	28800000	8.66181268553726	7.45939248775923	14	2	0	4	1	0	8.57287160220048	7.72263392253381
19	ChAd_vacc_FluorBCG_H37Rv_4_VC5	23	2.71e+08	17800000	8.43296929087441	7.25042000230889	14	2	0	4	1	0	8.57287160220048	7.72263392253381
19	ChAd_vacc_FluorBCG_H37Rv_4_VC5	26	2.17e+08	17250000	8.33645973384853	7.23678909940929	14	2	0	4	1	0	8.57287160220048	7.72263392253381
19	ChAd_vacc_FluorBCG_H37Rv_4_VC5	28	1.47e+08	13900000	8.16731733474818	7.14301480025409	14	2	0	4	1	0	8.57287160220048	7.72263392253381
20	ChAd_vacc_FluorBCG_H37Rv_5_VC5	0	7.14e+08	4.8e+07	8.85369821177617	7.68124123737559	15	2	0	4	1	0	8.85369821177617	7.68124123737559
20	ChAd_vacc_FluorBCG_H37Rv_5_VC5	2	5.42e+08	32800000	8.73399928653839	7.51587384371168	15	2	0	4	1	0	8.85369821177617	7.68124123737559
20	ChAd_vacc_FluorBCG_H37Rv_5_VC5	5	6.57e+08	31090000	8.81756536955978	7.49262072204319	15	2	0	4	1	0	8.85369821177617	7.68124123737559
20	ChAd_vacc_FluorBCG_H37Rv_5_VC5	7	4.59e+08	68950000	8.66181268553726	7.83853427051187	15	2	0	4	1	0	8.85369821177617	7.68124123737559
20	ChAd_vacc_FluorBCG_H37Rv_5_VC5	9	4.61e+08	67700000	8.66370092538965	7.83058866868514	15	2	0	4	1	0	8.85369821177617	7.68124123737559
20	ChAd_vacc_FluorBCG_H37Rv_5_VC5	12	5.27e+08	36950000	8.72181061521255	7.56761444273084	15	2	0	4	1	0	8.85369821177617	7.68124123737559
20	ChAd_vacc_FluorBCG_H37Rv_5_VC5	14	4.54e+08	38150000	8.6570558528571	7.5814945422909	15	2	0	4	1	0	8.85369821177617	7.68124123737559
20	ChAd_vacc_FluorBCG_H37Rv_5_VC5	16	4.57e+08	31850000	8.65991620006985	7.50310943667137	15	2	0	4	1	0	8.85369821177617	7.68124123737559
20	ChAd_vacc_FluorBCG_H37Rv_5_VC5	19	6.11e+08	26550000	8.78604121024255	7.42406452541749	15	2	0	4	1	0	8.85369821177617	7.68124123737559
20	ChAd_vacc_FluorBCG_H37Rv_5_VC5	23	4.72e+08	21600000	8.67394199863409	7.33445375115093	15	2	0	4	1	0	8.85369821177617	7.68124123737559
20	ChAd_vacc_FluorBCG_H37Rv_5_VC5	26	3.5e+08	18700000	8.54406804435028	7.2718416065365	15	2	0	4	1	0	8.85369821177617	7.68124123737559
20	ChAd_vacc_FluorBCG_H37Rv_5_VC5	28	2.54e+08	17530000	8.40483371661994	7.24378191609379	15	2	0	4	1	0	8.85369821177617	7.68124123737559
21	Unvacc_FL_Mtb_1_VC4	0	1.51e+09	2.05e+08	9.17897694729317	8.31175386105575	21	0	1	3	0	0	9.17897694729317	8.31175386105575
21	Unvacc_FL_Mtb_1_VC4	2	695500000	63600000	8.84229713432807	7.80345711564841	21	0	1	3	0	0	9.17897694729317	8.31175386105575
21	Unvacc_FL_Mtb_1_VC4	4	6.78e+08	38400000	8.83122969386706	7.58433122436753	21	0	1	3	0	0	9.17897694729317	8.31175386105575
21	Unvacc_FL_Mtb_1_VC4	9	570500000	41550000	8.75625564875423	7.61857102812013	21	0	1	3	0	0	9.17897694729317	8.31175386105575
21	Unvacc_FL_Mtb_1_VC4	11	487500000	35500000	8.68797462003456	7.55022835305509	21	0	1	3	0	0	9.17897694729317	8.31175386105575
21	Unvacc_FL_Mtb_1_VC4	14	472500000	19108500	8.67440181284528	7.28122659666825	21	0	1	3	0	0	9.17897694729317	8.31175386105575
21	Unvacc_FL_Mtb_1_VC4	18	357500000	26700000	8.5532760461371	7.42651126136457	21	0	1	3	0	0	9.17897694729317	8.31175386105575
21	Unvacc_FL_Mtb_1_VC4	21	202500000	22500000	8.30642502755069	7.35218251811136	21	0	1	3	0	0	9.17897694729317	8.31175386105575
21	Unvacc_FL_Mtb_1_VC4	23	1058500000	21250000	9.02469086235543	7.32735893438633	21	0	1	3	0	0	9.17897694729317	8.31175386105575
21	Unvacc_FL_Mtb_1_VC4	25	5.5e+08	19100000	8.74036268949424	7.28103336724773	21	0	1	3	0	0	9.17897694729317	8.31175386105575
21	Unvacc_FL_Mtb_1_VC4	28	755500000	1.3e+07	8.87823446867504	7.11394335230684	21	0	1	3	0	0	9.17897694729317	8.31175386105575
22	Unvacc_FL_Mtb_2_VC4	0	1.665e+09	5.32e+08	9.22141423784234	8.72591163229505	22	0	1	3	0	0	9.22141423784234	8.72591163229505
22	Unvacc_FL_Mtb_2_VC4	2	4.18e+08	36200000	8.62117628177504	7.55870857053317	22	0	1	3	0	0	9.22141423784234	8.72591163229505
22	Unvacc_FL_Mtb_2_VC4	4	3.97e+08	2.5e+07	8.59879050676311	7.39794000867204	22	0	1	3	0	0	9.22141423784234	8.72591163229505
22	Unvacc_FL_Mtb_2_VC4	9	355500000	20600000	8.55083960506579	7.31386722036915	22	0	1	3	0	0	9.22141423784234	8.72591163229505
22	Unvacc_FL_Mtb_2_VC4	11	372500000	25250000	8.57112627708431	7.40226138245468	22	0	1	3	0	0	9.22141423784234	8.72591163229505
22	Unvacc_FL_Mtb_2_VC4	14	342500000	22700000	8.53466057582845	7.35602585719312	22	0	1	3	0	0	9.22141423784234	8.72591163229505
22	Unvacc_FL_Mtb_2_VC4	18	2.8e+08	18850000	8.44715803134222	7.27531135454181	22	0	1	3	0	0	9.22141423784234	8.72591163229505
22	Unvacc_FL_Mtb_2_VC4	21	203500000	17750000	8.30856441356124	7.24919835739111	22	0	1	3	0	0	9.22141423784234	8.72591163229505
22	Unvacc_FL_Mtb_2_VC4	23	4.48e+08	17100000	8.65127801399814	7.23299611039215	22	0	1	3	0	0	9.22141423784234	8.72591163229505
22	Unvacc_FL_Mtb_2_VC4	25	300500000	16250000	8.47784447633876	7.21085336531489	22	0	1	3	0	0	9.22141423784234	8.72591163229505
22	Unvacc_FL_Mtb_2_VC4	28	4.05e+08	14650000	8.60745502321467	7.16583762469013	22	0	1	3	0	0	9.22141423784234	8.72591163229505
23	Unvacc_FL_Mtb_3_VC4	0	2.015e+09	3.19e+08	9.30427505047713	8.50379068305718	23	0	1	3	0	0	9.30427505047713	8.50379068305718
23	Unvacc_FL_Mtb_3_VC4	2	1.54e+09	63700000	9.18752072083646	7.80413943233535	23	0	1	3	0	0	9.30427505047713	8.50379068305718
23	Unvacc_FL_Mtb_3_VC4	4	1.445e+09	60200000	9.15986784709257	7.77959649125782	23	0	1	3	0	0	9.30427505047713	8.50379068305718
23	Unvacc_FL_Mtb_3_VC4	9	1.33e+09	69850000	9.12385164096709	7.8441664104502	23	0	1	3	0	0	9.30427505047713	8.50379068305718
23	Unvacc_FL_Mtb_3_VC4	11	1.05e+09	71750000	9.02118929906994	7.85582190540603	23	0	1	3	0	0	9.30427505047713	8.50379068305718
23	Unvacc_FL_Mtb_3_VC4	14	8.6e+08	5.2e+07	8.93449845124357	7.7160033436348	23	0	1	3	0	0	9.30427505047713	8.50379068305718
23	Unvacc_FL_Mtb_3_VC4	18	787500000	54100000	8.89625056246164	7.73319726510657	23	0	1	3	0	0	9.30427505047713	8.50379068305718
23	Unvacc_FL_Mtb_3_VC4	21	5.67e+08	3.9e+07	8.75358305889291	7.5910646070265	23	0	1	3	0	0	9.30427505047713	8.50379068305718
23	Unvacc_FL_Mtb_3_VC4	23	1.083e+09	34150000	9.03462845662532	7.53339070801755	23	0	1	3	0	0	9.30427505047713	8.50379068305718
23	Unvacc_FL_Mtb_3_VC4	25	898500000	24650000	8.95351808144499	7.39181692361325	23	0	1	3	0	0	9.30427505047713	8.50379068305718
23	Unvacc_FL_Mtb_3_VC4	28	1.555e+09	19650000	9.19173039336286	7.29336255471145	23	0	1	3	0	0	9.30427505047713	8.50379068305718
24	Unvacc_FL_Mtb_4_VC4	0	2.165e+09	5.55e+08	9.33545790068938	8.74429298312268	24	0	1	3	0	0	9.33545790068938	8.74429298312268
24	Unvacc_FL_Mtb_4_VC4	2	355500000	52800000	8.55083960506579	7.72263392253381	24	0	1	3	0	0	9.33545790068938	8.74429298312268
24	Unvacc_FL_Mtb_4_VC4	4	3.35e+08	23300000	8.52504480703685	7.36735592102602	24	0	1	3	0	0	9.33545790068938	8.74429298312268
24	Unvacc_FL_Mtb_4_VC4	9	3.88e+08	20600000	8.58883172559421	7.31386722036915	24	0	1	3	0	0	9.33545790068938	8.74429298312268
24	Unvacc_FL_Mtb_4_VC4	11	365500000	25250000	8.56288738129388	7.40226138245468	24	0	1	3	0	0	9.33545790068938	8.74429298312268
24	Unvacc_FL_Mtb_4_VC4	14	334500000	19400000	8.52439612210384	7.28780172993023	24	0	1	3	0	0	9.33545790068938	8.74429298312268
24	Unvacc_FL_Mtb_4_VC4	18	276500000	18850000	8.44169513564072	7.27531135454181	24	0	1	3	0	0	9.33545790068938	8.74429298312268
24	Unvacc_FL_Mtb_4_VC4	21	2.01e+08	20150000	8.30319605742049	7.30427505047713	24	0	1	3	0	0	9.33545790068938	8.74429298312268
24	Unvacc_FL_Mtb_4_VC4	23	751500000	18650000	8.87592898492293	7.27067883614471	24	0	1	3	0	0	9.33545790068938	8.74429298312268
24	Unvacc_FL_Mtb_4_VC4	25	236500000	15850000	8.37383114507383	7.20002926655377	24	0	1	3	0	0	9.33545790068938	8.74429298312268
24	Unvacc_FL_Mtb_4_VC4	28	364500000	14500000	8.56169753265399	7.16136800223498	24	0	1	3	0	0	9.33545790068938	8.74429298312268
25	Unvacc_FL_Mtb_5_VC4	0	2.24e+09	6.85e+08	9.35024801833416	8.83569057149243	25	0	1	3	0	0	9.35024801833416	8.83569057149243
25	Unvacc_FL_Mtb_5_VC4	2	1.58e+09	184500000	9.19865708695442	8.26599637049508	25	0	1	3	0	0	9.35024801833416	8.83569057149243
25	Unvacc_FL_Mtb_5_VC4	4	1.521e+09	134500000	9.182129214053	8.12872228433843	25	0	1	3	0	0	9.35024801833416	8.83569057149243
25	Unvacc_FL_Mtb_5_VC4	9	1.72e+09	8.7e+07	9.23552844690755	7.93951925261862	25	0	1	3	0	0	9.35024801833416	8.83569057149243
25	Unvacc_FL_Mtb_5_VC4	11	1.55e+09	91800000	9.19033169817029	7.96284268120124	25	0	1	3	0	0	9.35024801833416	8.83569057149243
25	Unvacc_FL_Mtb_5_VC4	14	1.445e+09	80200000	9.15986784709257	7.90417436828416	25	0	1	3	0	0	9.35024801833416	8.83569057149243
25	Unvacc_FL_Mtb_5_VC4	18	1.35e+09	76900000	9.13033376849501	7.88592633980143	25	0	1	3	0	0	9.35024801833416	8.83569057149243
25	Unvacc_FL_Mtb_5_VC4	21	1.21e+09	64800000	9.08278537031645	7.81157500587059	25	0	1	3	0	0	9.35024801833416	8.83569057149243
25	Unvacc_FL_Mtb_5_VC4	23	2.14e+09	56300000	9.33041377334919	7.75050839485135	25	0	1	3	0	0	9.35024801833416	8.83569057149243
25	Unvacc_FL_Mtb_5_VC4	25	1.885e+09	48100000	9.27531135454181	7.68214507637383	25	0	1	3	0	0	9.35024801833416	8.83569057149243
25	Unvacc_FL_Mtb_5_VC4	28	1.825e+09	34950000	9.26126286879249	7.5434471800817	25	0	1	3	0	0	9.35024801833416	8.83569057149243
26	unvacc_FlucBCG_1_VC_5	0	1.09e+09	98200000	9.03742649794062	7.99211148778695	26	0	0	5	0	0	9.03742649794062	7.99211148778695
26	unvacc_FlucBCG_1_VC_5	2	3.88e+08	48400000	8.58883172559421	7.68484536164441	26	0	0	5	0	0	9.03742649794062	7.99211148778695
26	unvacc_FlucBCG_1_VC_5	5	4.81e+08	44100000	8.68214507637383	7.64443858946784	26	0	0	5	0	0	9.03742649794062	7.99211148778695
26	unvacc_FlucBCG_1_VC_5	7	5.89e+08	43400000	8.7701152947871	7.63748972951251	26	0	0	5	0	0	9.03742649794062	7.99211148778695
26	unvacc_FlucBCG_1_VC_5	9	6.47e+08	39200000	8.8109042806687	7.59328606702046	26	0	0	5	0	0	9.03742649794062	7.99211148778695
26	unvacc_FlucBCG_1_VC_5	12	5.74e+08	36700000	8.75891189239797	7.56466606425209	26	0	0	5	0	0	9.03742649794062	7.99211148778695
26	unvacc_FlucBCG_1_VC_5	14	5.72e+08	36500000	8.75739602879302	7.56229286445647	26	0	0	5	0	0	9.03742649794062	7.99211148778695
26	unvacc_FlucBCG_1_VC_5	16	4.52e+08	29900000	8.65513843481138	7.47567118832443	26	0	0	5	0	0	9.03742649794062	7.99211148778695
26	unvacc_FlucBCG_1_VC_5	19	4.52e+08	27600000	8.65513843481138	7.44090908206522	26	0	0	5	0	0	9.03742649794062	7.99211148778695
26	unvacc_FlucBCG_1_VC_5	23	3.53e+08	22200000	8.54777470538782	7.34635297445064	26	0	0	5	0	0	9.03742649794062	7.99211148778695
26	unvacc_FlucBCG_1_VC_5	26	1.77e+08	14900000	8.24797326636181	7.17318626841227	26	0	0	5	0	0	9.03742649794062	7.99211148778695
26	unvacc_FlucBCG_1_VC_5	28	1.52e+08	1.3e+07	8.18184358794477	7.11394335230684	26	0	0	5	0	0	9.03742649794062	7.99211148778695
27	unvacc_FlucBCG_2_VC_5	0	1.4e+09	1.42e+08	9.14612803567824	8.15228834438306	27	0	0	5	0	0	9.14612803567824	8.15228834438306
27	unvacc_FlucBCG_2_VC_5	2	1.04e+09	92800000	9.01703333929878	7.96754797621886	27	0	0	5	0	0	9.14612803567824	8.15228834438306
27	unvacc_FlucBCG_2_VC_5	5	1.46e+09	1.25e+08	9.16435285578444	8.09691001300806	27	0	0	5	0	0	9.14612803567824	8.15228834438306
27	unvacc_FlucBCG_2_VC_5	7	1.34e+09	1.04e+08	9.12710479836481	8.01703333929878	27	0	0	5	0	0	9.14612803567824	8.15228834438306
27	unvacc_FlucBCG_2_VC_5	9	2.99e+09	3.06e+08	9.47567118832443	8.48572142648158	27	0	0	5	0	0	9.14612803567824	8.15228834438306
27	unvacc_FlucBCG_2_VC_5	12	2.99e+09	2.42e+08	9.47567118832443	8.38381536598043	27	0	0	5	0	0	9.14612803567824	8.15228834438306
27	unvacc_FlucBCG_2_VC_5	14	2.97e+09	2.13e+08	9.47275644931721	8.32837960343874	27	0	0	5	0	0	9.14612803567824	8.15228834438306
27	unvacc_FlucBCG_2_VC_5	16	2.36e+09	1.71e+08	9.37291200297011	8.23299611039215	27	0	0	5	0	0	9.14612803567824	8.15228834438306
27	unvacc_FlucBCG_2_VC_5	19	2.44e+09	53800000	9.38738982633873	7.73078227566639	27	0	0	5	0	0	9.14612803567824	8.15228834438306
27	unvacc_FlucBCG_2_VC_5	23	1.73e+09	33200000	9.2380461031288	7.52113808370404	27	0	0	5	0	0	9.14612803567824	8.15228834438306
27	unvacc_FlucBCG_2_VC_5	26	5.47e+08	27900000	8.73798732633343	7.4456042032736	27	0	0	5	0	0	9.14612803567824	8.15228834438306
27	unvacc_FlucBCG_2_VC_5	28	4.87e+08	29100000	8.68752896121463	7.46389298898591	27	0	0	5	0	0	9.14612803567824	8.15228834438306
28	unvacc_FlucBCG_3_VC_5	0	4.9e+08	64600000	8.69019608002851	7.81023251799508	28	0	0	5	0	0	8.69019608002851	7.81023251799508
28	unvacc_FlucBCG_3_VC_5	2	7.12e+08	61300000	8.85247999363686	7.78746047451842	28	0	0	5	0	0	8.69019608002851	7.81023251799508
28	unvacc_FlucBCG_3_VC_5	5	1.61e+09	1.29e+08	9.20682587603185	8.11058971029925	28	0	0	5	0	0	8.69019608002851	7.81023251799508
28	unvacc_FlucBCG_3_VC_5	7	1.57e+09	1.13e+08	9.19589965240923	8.05307844348342	28	0	0	5	0	0	8.69019608002851	7.81023251799508
28	unvacc_FlucBCG_3_VC_5	9	1.4e+09	99400000	9.14612803567824	7.99738638439731	28	0	0	5	0	0	8.69019608002851	7.81023251799508
28	unvacc_FlucBCG_3_VC_5	12	1.63e+09	1.09e+08	9.21218760440396	8.03742649794062	28	0	0	5	0	0	8.69019608002851	7.81023251799508
28	unvacc_FlucBCG_3_VC_5	14	1.43e+09	81800000	9.15533603746506	7.91275330367132	28	0	0	5	0	0	8.69019608002851	7.81023251799508
28	unvacc_FlucBCG_3_VC_5	16	1.29e+09	83600000	9.11058971029925	7.92220627743902	28	0	0	5	0	0	8.69019608002851	7.81023251799508
28	unvacc_FlucBCG_3_VC_5	19	1.12e+09	64100000	9.04921802267018	7.80685802951882	28	0	0	5	0	0	8.69019608002851	7.81023251799508
28	unvacc_FlucBCG_3_VC_5	23	6.15e+08	28300000	8.78887511577542	7.45178643552429	28	0	0	5	0	0	8.69019608002851	7.81023251799508
28	unvacc_FlucBCG_3_VC_5	26	4.26e+08	22400000	8.62940959910272	7.35024801833416	28	0	0	5	0	0	8.69019608002851	7.81023251799508
28	unvacc_FlucBCG_3_VC_5	28	4.08e+08	23500000	8.61066016308988	7.37106786227174	28	0	0	5	0	0	8.69019608002851	7.81023251799508
29	unvacc_FlucBCG_4_VC_5	0	1.44e+09	2.05e+08	9.15836249209525	8.31175386105575	29	0	0	5	0	0	9.15836249209525	8.31175386105575
29	unvacc_FlucBCG_4_VC_5	2	1.11e+09	1.06e+08	9.04532297878666	8.02530586526477	29	0	0	5	0	0	9.15836249209525	8.31175386105575
29	unvacc_FlucBCG_4_VC_5	5	9.31e+08	75700000	8.96894968098134	7.87909587950007	29	0	0	5	0	0	9.15836249209525	8.31175386105575
29	unvacc_FlucBCG_4_VC_5	7	1.04e+09	68900000	9.01703333929878	7.83821922190763	29	0	0	5	0	0	9.15836249209525	8.31175386105575
29	unvacc_FlucBCG_4_VC_5	9	1.08e+09	6.8e+07	9.03342375548695	7.83250891270624	29	0	0	5	0	0	9.15836249209525	8.31175386105575
29	unvacc_FlucBCG_4_VC_5	12	9.32e+08	59500000	8.96941591235398	7.77451696572855	29	0	0	5	0	0	9.15836249209525	8.31175386105575
29	unvacc_FlucBCG_4_VC_5	14	7.19e+08	4.6e+07	8.85672889038288	7.66275783168157	29	0	0	5	0	0	9.15836249209525	8.31175386105575
29	unvacc_FlucBCG_4_VC_5	16	7.2e+08	42100000	8.85733249643127	7.62428209583567	29	0	0	5	0	0	9.15836249209525	8.31175386105575
29	unvacc_FlucBCG_4_VC_5	19	6.5e+08	32300000	8.81291335664286	7.5092025223311	29	0	0	5	0	0	9.15836249209525	8.31175386105575
29	unvacc_FlucBCG_4_VC_5	23	3.79e+08	25600000	8.57863920996807	7.40823996531185	29	0	0	5	0	0	9.15836249209525	8.31175386105575
29	unvacc_FlucBCG_4_VC_5	26	3.26e+08	19900000	8.51321760006794	7.29885307640971	29	0	0	5	0	0	9.15836249209525	8.31175386105575
29	unvacc_FlucBCG_4_VC_5	28	2.8e+08	1.8e+07	8.44715803134222	7.25527250510331	29	0	0	5	0	0	9.15836249209525	8.31175386105575
30	unvacc_FlucBCG_5_VC_5	0	1.21e+09	1.2e+08	9.08278537031645	8.07918124604763	30	0	0	5	0	0	9.08278537031645	8.07918124604763
30	unvacc_FlucBCG_5_VC_5	2	7.84e+08	64600000	8.89431606268444	7.81023251799508	30	0	0	5	0	0	9.08278537031645	8.07918124604763
30	unvacc_FlucBCG_5_VC_5	5	9.24e+08	86300000	8.96567197122011	7.93601079571521	30	0	0	5	0	0	9.08278537031645	8.07918124604763
30	unvacc_FlucBCG_5_VC_5	7	1.06e+09	78200000	9.02530586526477	7.89320675305985	30	0	0	5	0	0	9.08278537031645	8.07918124604763
30	unvacc_FlucBCG_5_VC_5	9	1.16e+09	7.9e+07	9.06445798922692	7.89762709129044	30	0	0	5	0	0	9.08278537031645	8.07918124604763
30	unvacc_FlucBCG_5_VC_5	12	1.07e+09	57800000	9.02938377768521	7.76192783842053	30	0	0	5	0	0	9.08278537031645	8.07918124604763
30	unvacc_FlucBCG_5_VC_5	14	8.47e+08	54200000	8.92788341033071	7.73399928653839	30	0	0	5	0	0	9.08278537031645	8.07918124604763
30	unvacc_FlucBCG_5_VC_5	16	7.8e+08	47600000	8.89209460269048	7.67760695272049	30	0	0	5	0	0	9.08278537031645	8.07918124604763
30	unvacc_FlucBCG_5_VC_5	19	6.76e+08	38500000	8.82994669594164	7.5854607295085	30	0	0	5	0	0	9.08278537031645	8.07918124604763
30	unvacc_FlucBCG_5_VC_5	23	5.65e+08	28500000	8.75204844781944	7.45484486000851	30	0	0	5	0	0	9.08278537031645	8.07918124604763
30	unvacc_FlucBCG_5_VC_5	26	3.88e+08	16800000	8.58883172559421	7.22530928172586	30	0	0	5	0	0	9.08278537031645	8.07918124604763
30	unvacc_FlucBCG_5_VC_5	28	3.17e+08	2.1e+07	8.50105926221775	7.32221929473392	30	0	0	5	0	0	9.08278537031645	8.07918124604763
31	Unvacc_fluorBCG_1_Flow_1	0	1.595e+09	5.45e+08	9.2027606873932	8.73639650227664	31	0	0	1	0	0	9.2027606873932	8.73639650227664
31	Unvacc_fluorBCG_1_Flow_1	2	1.23e+09	1.78e+08	9.0899051114394	8.25042000230889	31	0	0	1	0	0	9.2027606873932	8.73639650227664
31	Unvacc_fluorBCG_1_Flow_1	6	2.56e+08	46150000	8.40823996531185	7.66417170536193	31	0	0	1	0	0	9.2027606873932	8.73639650227664
31	Unvacc_fluorBCG_1_Flow_1	14	116750000	33250000	8.06725688923815	7.52179164963912	31	0	0	1	0	0	9.2027606873932	8.73639650227664
31	Unvacc_fluorBCG_1_Flow_1	21	118550000	30200000	8.07390155831421	7.48000694295715	31	0	0	1	0	0	9.2027606873932	8.73639650227664
32	Unvacc_fluorBCG_1_Flow_2	0	1.17e+09	189500000	9.06818586174616	8.27760921430409	31	0	0	2	0	0	9.06818586174616	8.27760921430409
32	Unvacc_fluorBCG_1_Flow_2	2	3.92e+08	58150000	8.59328606702046	7.76454971906447	31	0	0	2	0	0	9.06818586174616	8.27760921430409
32	Unvacc_fluorBCG_1_Flow_2	7	6.63e+08	84300000	8.82151352840477	7.92582757462474	31	0	0	2	0	0	9.06818586174616	8.27760921430409
32	Unvacc_fluorBCG_1_Flow_2	14	4.23e+08	61050000	8.62634036737504	7.7856856682809	31	0	0	2	0	0	9.06818586174616	8.27760921430409
32	Unvacc_fluorBCG_1_Flow_2	21	3.47e+08	34650000	8.54032947479087	7.53970323894783	31	0	0	2	0	0	9.06818586174616	8.27760921430409
33	Unvacc_fluorBCG_1_VC_2	0	1.11e+09	157200000	9.04532297878666	8.19645254170339	31	0	0	0	0	0	9.04532297878666	8.19645254170339
33	Unvacc_fluorBCG_1_VC_2	2	9.04e+08	54050000	8.95616843047536	7.73279569828933	31	0	0	0	0	0	9.04532297878666	8.19645254170339
33	Unvacc_fluorBCG_1_VC_2	6	1.76e+09	140650000	9.24551266781415	8.14813973650122	31	0	0	0	0	0	9.04532297878666	8.19645254170339
33	Unvacc_fluorBCG_1_VC_2	9	1.4e+09	88400000	9.14612803567824	7.94645226501307	31	0	0	0	0	0	9.04532297878666	8.19645254170339
33	Unvacc_fluorBCG_1_VC_2	12	1.46e+09	90700000	9.16435285578444	7.9576072870601	31	0	0	0	0	0	9.04532297878666	8.19645254170339
33	Unvacc_fluorBCG_1_VC_2	14	1.02e+09	51500000	9.00860017176192	7.71180722904119	31	0	0	0	0	0	9.04532297878666	8.19645254170339
33	Unvacc_fluorBCG_1_VC_2	16	1.12e+09	49500000	9.04921802267018	7.69460519893357	31	0	0	0	0	0	9.04532297878666	8.19645254170339
33	Unvacc_fluorBCG_1_VC_2	19	1.34e+09	52750000	9.12710479836481	7.72222246396973	31	0	0	0	0	0	9.04532297878666	8.19645254170339
33	Unvacc_fluorBCG_1_VC_2	21	1.17e+09	60150000	9.06818586174616	7.77923563167586	31	0	0	0	0	0	9.04532297878666	8.19645254170339
33	Unvacc_fluorBCG_1_VC_2	23	8.25e+08	33100000	8.91645394854993	7.51982799377572	31	0	0	0	0	0	9.04532297878666	8.19645254170339
33	Unvacc_fluorBCG_1_VC_2	26	7.38e+08	2.2e+07	8.86805636182304	7.34242268082221	31	0	0	0	0	0	9.04532297878666	8.19645254170339
33	Unvacc_fluorBCG_1_VC_2	28	6.06e+08	25950000	8.78247262416629	7.41413736218448	31	0	0	0	0	0	9.04532297878666	8.19645254170339
34	Unvacc_fluorBCG_2_Flow_1	0	1.08e+09	440250000	9.03342375548695	8.64369936463931	32	0	0	1	0	0	9.03342375548695	8.64369936463931
34	Unvacc_fluorBCG_2_Flow_1	2	1.22e+09	148500000	9.08635983067475	8.17172645365323	32	0	0	1	0	0	9.03342375548695	8.64369936463931
34	Unvacc_fluorBCG_2_Flow_1	6	4.52e+08	1.21e+08	8.65513843481138	8.08278537031645	32	0	0	1	0	0	9.03342375548695	8.64369936463931
34	Unvacc_fluorBCG_2_Flow_1	14	8.38e+08	1.23e+08	8.92324401863028	8.0899051114394	32	0	0	1	0	0	9.03342375548695	8.64369936463931
34	Unvacc_fluorBCG_2_Flow_1	21	7.37e+08	88300000	8.86746748785905	7.94596070357757	32	0	0	1	0	0	9.03342375548695	8.64369936463931
35	Unvacc_fluorBCG_2_Flow_2	0	1.13e+09	159500000	9.05307844348342	8.2027606873932	32	0	0	2	0	0	9.05307844348342	8.2027606873932
35	Unvacc_fluorBCG_2_Flow_2	2	4.79e+08	60500000	8.68033551341456	7.78175537465247	32	0	0	2	0	0	9.05307844348342	8.2027606873932
35	Unvacc_fluorBCG_2_Flow_2	7	4.59e+08	60850000	8.66181268553726	7.78426058256608	32	0	0	2	0	0	9.05307844348342	8.2027606873932
35	Unvacc_fluorBCG_2_Flow_2	14	4.77e+08	66450000	8.67851837904011	7.82249498527875	32	0	0	2	0	0	9.05307844348342	8.2027606873932
35	Unvacc_fluorBCG_2_Flow_2	21	3.58e+08	42400000	8.55388302664387	7.62736585659273	32	0	0	2	0	0	9.05307844348342	8.2027606873932
36	Unvacc_fluorBCG_2_VC_2	0	1.05e+09	111450000	9.02118929906994	8.04708007281626	32	0	0	0	0	0	9.02118929906994	8.04708007281626
36	Unvacc_fluorBCG_2_VC_2	2	6.03e+08	40200000	8.78031731214015	7.60422605308447	32	0	0	0	0	0	9.02118929906994	8.04708007281626
36	Unvacc_fluorBCG_2_VC_2	6	7.57e+08	55200000	8.87909587950007	7.7419390777292	32	0	0	0	0	0	9.02118929906994	8.04708007281626
36	Unvacc_fluorBCG_2_VC_2	9	4.57e+08	37600000	8.65991620006985	7.57518784492766	32	0	0	0	0	0	9.02118929906994	8.04708007281626
36	Unvacc_fluorBCG_2_VC_2	12	6.2e+08	40150000	8.79239168949825	7.6036855496147	32	0	0	0	0	0	9.02118929906994	8.04708007281626
36	Unvacc_fluorBCG_2_VC_2	14	5.91e+08	37700000	8.77158748088126	7.57634135020579	32	0	0	0	0	0	9.02118929906994	8.04708007281626
36	Unvacc_fluorBCG_2_VC_2	16	6.12e+08	30150000	8.78675142214556	7.47928731647617	32	0	0	0	0	0	9.02118929906994	8.04708007281626
36	Unvacc_fluorBCG_2_VC_2	19	4.16e+08	26650000	8.61909333062674	7.42569721336259	32	0	0	0	0	0	9.02118929906994	8.04708007281626
36	Unvacc_fluorBCG_2_VC_2	21	4.34e+08	25550000	8.63748972951251	7.40739090447073	32	0	0	0	0	0	9.02118929906994	8.04708007281626
36	Unvacc_fluorBCG_2_VC_2	23	3.28e+08	25100000	8.51587384371168	7.39967372148104	32	0	0	0	0	0	9.02118929906994	8.04708007281626
36	Unvacc_fluorBCG_2_VC_2	26	2.62e+08	13150000	8.41830129131974	7.11892575282578	32	0	0	0	0	0	9.02118929906994	8.04708007281626
36	Unvacc_fluorBCG_2_VC_2	28	3.15e+08	12100000	8.4983105537896	7.08278537031645	32	0	0	0	0	0	9.02118929906994	8.04708007281626
37	Unvacc_fluorBCG_3_Flow_1	0	2.06e+09	6.85e+08	9.31386722036915	8.83569057149243	33	0	0	1	0	0	9.31386722036915	8.83569057149243
37	Unvacc_fluorBCG_3_Flow_1	2	1.45e+09	199500000	9.16136800223497	8.29994290002277	33	0	0	1	0	0	9.31386722036915	8.83569057149243
37	Unvacc_fluorBCG_3_Flow_1	6	8.41e+08	169500000	8.92479599579791	8.2291697025391	33	0	0	1	0	0	9.31386722036915	8.83569057149243
37	Unvacc_fluorBCG_3_Flow_1	14	9.27e+08	116500000	8.9670797341445	8.06632592536204	33	0	0	1	0	0	9.31386722036915	8.83569057149243
37	Unvacc_fluorBCG_3_Flow_1	21	8.81e+08	94200000	8.94497590841205	7.97405090279288	33	0	0	1	0	0	9.31386722036915	8.83569057149243
38	Unvacc_fluorBCG_3_Flow_2	0	1.59e+09	287500000	9.20139712432045	8.45863784902565	33	0	0	2	0	0	9.20139712432045	8.45863784902565
38	Unvacc_fluorBCG_3_Flow_2	2	3.49e+08	65350000	8.54282542695918	7.81524559191656	33	0	0	2	0	0	9.20139712432045	8.45863784902565
38	Unvacc_fluorBCG_3_Flow_2	7	1.13e+09	131500000	9.05307844348342	8.11892575282578	33	0	0	2	0	0	9.20139712432045	8.45863784902565
38	Unvacc_fluorBCG_3_Flow_2	14	6.19e+08	94900000	8.79169064902012	7.97726621242729	33	0	0	2	0	0	9.20139712432045	8.45863784902565
38	Unvacc_fluorBCG_3_Flow_2	21	5.35e+08	55850000	8.72835378202123	7.74702317745163	33	0	0	2	0	0	9.20139712432045	8.45863784902565
39	Unvacc_fluorBCG_3_VC_2	0	4.79e+08	82700000	8.68033551341456	7.91750550955255	33	0	0	0	0	0	8.68033551341456	7.91750550955255
39	Unvacc_fluorBCG_3_VC_2	2	1.04e+09	62300000	9.01703333929878	7.79448804665917	33	0	0	0	0	0	8.68033551341456	7.91750550955255
39	Unvacc_fluorBCG_3_VC_2	6	1.34e+09	9.3e+07	9.12710479836481	7.96848294855393	33	0	0	0	0	0	8.68033551341456	7.91750550955255
39	Unvacc_fluorBCG_3_VC_2	9	6.98e+08	48650000	8.84385542262316	7.68708284460437	33	0	0	0	0	0	8.68033551341456	7.91750550955255
39	Unvacc_fluorBCG_3_VC_2	12	9.32e+08	60650000	8.96941591235398	7.78283080520259	33	0	0	0	0	0	8.68033551341456	7.91750550955255
39	Unvacc_fluorBCG_3_VC_2	14	6.07e+08	46350000	8.78318869107526	7.66604973848052	33	0	0	0	0	0	8.68033551341456	7.91750550955255
39	Unvacc_fluorBCG_3_VC_2	16	6.39e+08	35900000	8.8055008581584	7.55509444857832	33	0	0	0	0	0	8.68033551341456	7.91750550955255
39	Unvacc_fluorBCG_3_VC_2	19	6.55e+08	3.5e+07	8.81624129999178	7.54406804435028	33	0	0	0	0	0	8.68033551341456	7.91750550955255
39	Unvacc_fluorBCG_3_VC_2	21	6.08e+08	34500000	8.78390357927274	7.53781909507327	33	0	0	0	0	0	8.68033551341456	7.91750550955255
39	Unvacc_fluorBCG_3_VC_2	23	3.31e+08	16955000	8.51982799377572	7.22929779411411	33	0	0	0	0	0	8.68033551341456	7.91750550955255
39	Unvacc_fluorBCG_3_VC_2	26	3.08e+08	16400000	8.48855071650044	7.2148438480477	33	0	0	0	0	0	8.68033551341456	7.91750550955255
39	Unvacc_fluorBCG_3_VC_2	28	2.66e+08	1.5e+07	8.42488163663107	7.17609125905568	33	0	0	0	0	0	8.68033551341456	7.91750550955255
40	Unvacc_fluorBCG_4_Flow_1	0	1.64e+09	5.58e+08	9.2148438480477	8.74663419893758	34	0	0	1	0	0	9.2148438480477	8.74663419893758
40	Unvacc_fluorBCG_4_Flow_1	2	7.05e+08	91400000	8.8481891169914	7.96094619573383	34	0	0	1	0	0	9.2148438480477	8.74663419893758
40	Unvacc_fluorBCG_4_Flow_1	6	5.66e+08	86950000	8.75281643118827	7.93926958633873	34	0	0	1	0	0	9.2148438480477	8.74663419893758
40	Unvacc_fluorBCG_4_Flow_1	14	3.39e+08	59200000	8.53019969820308	7.77232170672292	34	0	0	1	0	0	9.2148438480477	8.74663419893758
40	Unvacc_fluorBCG_4_Flow_1	21	2.76e+08	35450000	8.44090908206522	7.54961623951909	34	0	0	1	0	0	9.2148438480477	8.74663419893758
41	Unvacc_fluorBCG_4_Flow_2	0	5.08e+08	137500000	8.70586371228392	8.13830269816628	34	0	0	2	0	0	8.70586371228392	8.13830269816628
41	Unvacc_fluorBCG_4_Flow_2	2	8.1e+08	121500000	8.90848501887865	8.08457627793433	34	0	0	2	0	0	8.70586371228392	8.13830269816628
41	Unvacc_fluorBCG_4_Flow_2	7	6.61e+08	89500000	8.82020145948564	7.95182303531591	34	0	0	2	0	0	8.70586371228392	8.13830269816628
41	Unvacc_fluorBCG_4_Flow_2	14	4.01e+08	63550000	8.60314437262018	7.80311555489003	34	0	0	2	0	0	8.70586371228392	8.13830269816628
41	Unvacc_fluorBCG_4_Flow_2	21	2.27e+08	3.4e+07	8.35602585719312	7.53147891704226	34	0	0	2	0	0	8.70586371228392	8.13830269816628
42	Unvacc_fluorBCG_4_VC_2	0	4.62e+08	56800000	8.66464197555613	7.75434833571102	34	0	0	0	0	0	8.66464197555613	7.75434833571102
42	Unvacc_fluorBCG_4_VC_2	2	3.35e+08	2.6e+07	8.52504480703685	7.41497334797082	34	0	0	0	0	0	8.66464197555613	7.75434833571102
42	Unvacc_fluorBCG_4_VC_2	6	9.03e+08	46250000	8.95568775031351	7.66511173707505	34	0	0	0	0	0	8.66464197555613	7.75434833571102
42	Unvacc_fluorBCG_4_VC_2	9	5.01e+08	32200000	8.69983772586725	7.50785587169583	34	0	0	0	0	0	8.66464197555613	7.75434833571102
42	Unvacc_fluorBCG_4_VC_2	12	7.99e+08	38100000	8.90254677931399	7.58092497567562	34	0	0	0	0	0	8.66464197555613	7.75434833571102
42	Unvacc_fluorBCG_4_VC_2	14	4.33e+08	20800000	8.63648789635337	7.31806333496276	34	0	0	0	0	0	8.66464197555613	7.75434833571102
42	Unvacc_fluorBCG_4_VC_2	16	5.38e+08	22900000	8.73078227566639	7.35983548233989	34	0	0	0	0	0	8.66464197555613	7.75434833571102
42	Unvacc_fluorBCG_4_VC_2	19	4.77e+08	23300000	8.67851837904011	7.36735592102602	34	0	0	0	0	0	8.66464197555613	7.75434833571102
42	Unvacc_fluorBCG_4_VC_2	21	3.55e+08	18450000	8.55022835305509	7.26599637049508	34	0	0	0	0	0	8.66464197555613	7.75434833571102
42	Unvacc_fluorBCG_4_VC_2	23	2.42e+08	12800000	8.38381536598043	7.10720996964787	34	0	0	0	0	0	8.66464197555613	7.75434833571102
42	Unvacc_fluorBCG_4_VC_2	26	2.02e+08	9115000	8.30535136944662	6.95975667299099	34	0	0	0	0	0	8.66464197555613	7.75434833571102
42	Unvacc_fluorBCG_4_VC_2	28	1.78e+08	7025000	8.25042000230889	6.84664632857712	34	0	0	0	0	0	8.66464197555613	7.75434833571102
43	Unvacc_fluorBCG_5_Flow_1	0	1.37e+09	2.89e+08	9.13672056715641	8.46089784275655	35	0	0	1	0	0	9.13672056715641	8.46089784275655
43	Unvacc_fluorBCG_5_Flow_1	2	1.18e+09	208500000	9.07188200730613	8.31910605930978	35	0	0	1	0	0	9.13672056715641	8.46089784275655
43	Unvacc_fluorBCG_5_Flow_1	6	5.66e+08	86950000	8.75281643118827	7.93926958633873	35	0	0	1	0	0	9.13672056715641	8.46089784275655
43	Unvacc_fluorBCG_5_Flow_1	14	7.88e+08	151500000	8.89652621748955	8.18041263283832	35	0	0	1	0	0	9.13672056715641	8.46089784275655
43	Unvacc_fluorBCG_5_Flow_1	21	7.22e+08	100700000	8.85853719756964	8.00302947055362	35	0	0	1	0	0	9.13672056715641	8.46089784275655
44	Unvacc_fluorBCG_5_Flow_2	0	9.29e+08	169500000	8.96801571399364	8.2291697025391	35	0	0	2	0	0	8.96801571399364	8.2291697025391
44	Unvacc_fluorBCG_5_Flow_2	2	2.43e+08	46650000	8.38560627359831	7.66885164808252	35	0	0	2	0	0	8.96801571399364	8.2291697025391
44	Unvacc_fluorBCG_5_Flow_2	7	6.2e+08	49700000	8.79239168949825	7.69635638873333	35	0	0	2	0	0	8.96801571399364	8.2291697025391
44	Unvacc_fluorBCG_5_Flow_2	14	8.79e+08	96600000	8.94398887507377	7.98497712641549	35	0	0	2	0	0	8.96801571399364	8.2291697025391
44	Unvacc_fluorBCG_5_Flow_2	21	6.15e+08	68400000	8.78887511577542	7.83505610172012	35	0	0	2	0	0	8.96801571399364	8.2291697025391
45	Unvacc_fluorBCG_5_VC_2	0	3.68e+08	59150000	8.56584781867352	7.77195474896395	35	0	0	0	0	0	8.56584781867352	7.77195474896395
45	Unvacc_fluorBCG_5_VC_2	2	3.96e+08	31200000	8.59769518592551	7.49415459401844	35	0	0	0	0	0	8.56584781867352	7.77195474896395
45	Unvacc_fluorBCG_5_VC_2	6	5.29e+08	39350000	8.72345567203519	7.59494473669508	35	0	0	0	0	0	8.56584781867352	7.77195474896395
45	Unvacc_fluorBCG_5_VC_2	9	3.24e+08	19350000	8.51054501020661	7.28668096935493	35	0	0	0	0	0	8.56584781867352	7.77195474896395
45	Unvacc_fluorBCG_5_VC_2	12	5.32e+08	29800000	8.72591163229505	7.47421626407626	35	0	0	0	0	0	8.56584781867352	7.77195474896395
45	Unvacc_fluorBCG_5_VC_2	14	4.36e+08	30550000	8.63948648926859	7.48501121457857	35	0	0	0	0	0	8.56584781867352	7.77195474896395
45	Unvacc_fluorBCG_5_VC_2	16	3.74e+08	22550000	8.57287160220048	7.35314654621398	35	0	0	0	0	0	8.56584781867352	7.77195474896395
45	Unvacc_fluorBCG_5_VC_2	19	4.77e+08	23300000	8.67851837904011	7.36735592102602	35	0	0	0	0	0	8.56584781867352	7.77195474896395
45	Unvacc_fluorBCG_5_VC_2	21	3.55e+08	18450000	8.55022835305509	7.26599637049508	35	0	0	0	0	0	8.56584781867352	7.77195474896395
45	Unvacc_fluorBCG_5_VC_2	23	2.4e+08	19250000	8.38021124171161	7.28443073384452	35	0	0	0	0	0	8.56584781867352	7.77195474896395
45	Unvacc_fluorBCG_5_VC_2	26	1.7e+08	10950000	8.23044892137827	7.03941411917614	35	0	0	0	0	0	8.56584781867352	7.77195474896395
45	Unvacc_fluorBCG_5_VC_2	28	1.37e+08	11100000	8.13672056715641	7.04532297878666	35	0	0	0	0	0	8.56584781867352	7.77195474896395
46	Unvacc_fluorBCG_H37Rv_1_VC_2	0	494500000	58300000	8.6941662959332	7.76566855475901	36	0	0	0	1	0	8.6941662959332	7.76566855475901
46	Unvacc_fluorBCG_H37Rv_1_VC_2	2	7.67e+08	51050000	8.88479536394898	7.70799574642293	36	0	0	0	1	0	8.6941662959332	7.76566855475901
46	Unvacc_fluorBCG_H37Rv_1_VC_2	6	1.42e+09	90200000	9.15228834438306	7.95520653754194	36	0	0	0	1	0	8.6941662959332	7.76566855475901
46	Unvacc_fluorBCG_H37Rv_1_VC_2	9	8.71e+08	55450000	8.94001815500766	7.74390155048518	36	0	0	0	1	0	8.6941662959332	7.76566855475901
46	Unvacc_fluorBCG_H37Rv_1_VC_2	12	1.29e+09	64100000	9.11058971029925	7.80685802951882	36	0	0	0	1	0	8.6941662959332	7.76566855475901
46	Unvacc_fluorBCG_H37Rv_1_VC_2	14	8.68e+08	32300000	8.93851972517649	7.5092025223311	36	0	0	0	1	0	8.6941662959332	7.76566855475901
46	Unvacc_fluorBCG_H37Rv_1_VC_2	16	9.33e+08	50300000	8.9698816437465	7.70156798505593	36	0	0	0	1	0	8.6941662959332	7.76566855475901
46	Unvacc_fluorBCG_H37Rv_1_VC_2	19	7.76e+08	45700000	8.88986172125819	7.65991620006985	36	0	0	0	1	0	8.6941662959332	7.76566855475901
46	Unvacc_fluorBCG_H37Rv_1_VC_2	21	5.48e+08	26650000	8.73878055848437	7.42569721336259	36	0	0	0	1	0	8.6941662959332	7.76566855475901
46	Unvacc_fluorBCG_H37Rv_1_VC_2	23	3.85e+08	16055000	8.5854607295085	7.20561030990252	36	0	0	0	1	0	8.6941662959332	7.76566855475901
46	Unvacc_fluorBCG_H37Rv_1_VC_2	26	4.74e+08	20550000	8.67577834167409	7.31281182621209	36	0	0	0	1	0	8.6941662959332	7.76566855475901
46	Unvacc_fluorBCG_H37Rv_1_VC_2	28	305500000	8625000	8.48501121457857	6.93575910374531	36	0	0	0	1	0	8.6941662959332	7.76566855475901
47	Unvacc_FluorBCG_H37Rv_1_VC4	0	1.48e+09	2.48e+08	9.17026171539496	8.39445168082622	37	0	0	3	1	0	9.17026171539496	8.39445168082622
47	Unvacc_FluorBCG_H37Rv_1_VC4	2	1.32e+09	75950000	9.12057393120585	7.8805277781988	37	0	0	3	1	0	9.17026171539496	8.39445168082622
47	Unvacc_FluorBCG_H37Rv_1_VC4	4	1.7e+09	114750000	9.23044892137827	8.0597526942093	37	0	0	3	1	0	9.17026171539496	8.39445168082622
47	Unvacc_FluorBCG_H37Rv_1_VC4	9	1.46e+09	87950000	9.16435285578444	7.94423584379348	37	0	0	3	1	0	9.17026171539496	8.39445168082622
47	Unvacc_FluorBCG_H37Rv_1_VC4	11	1.32e+09	77050000	9.12057393120585	7.88677264305444	37	0	0	3	1	0	9.17026171539496	8.39445168082622
47	Unvacc_FluorBCG_H37Rv_1_VC4	14	1.29e+09	49900000	9.11058971029925	7.69810054562339	37	0	0	3	1	0	9.17026171539496	8.39445168082622
47	Unvacc_FluorBCG_H37Rv_1_VC4	18	9.54e+08	47150000	8.97954837470409	7.67348169707335	37	0	0	3	1	0	9.17026171539496	8.39445168082622
47	Unvacc_FluorBCG_H37Rv_1_VC4	21	8.25e+08	31200000	8.91645394854993	7.49415459401844	37	0	0	3	1	0	9.17026171539496	8.39445168082622
47	Unvacc_FluorBCG_H37Rv_1_VC4	23	6.01e+08	21850000	8.77887447200274	7.33945144130644	37	0	0	3	1	0	9.17026171539496	8.39445168082622
47	Unvacc_FluorBCG_H37Rv_1_VC4	25	5.75e+08	1.8e+07	8.75966784468963	7.25527250510331	37	0	0	3	1	0	9.17026171539496	8.39445168082622
47	Unvacc_FluorBCG_H37Rv_1_VC4	28	3.03e+08	13200000	8.48144262850231	7.12057393120585	37	0	0	3	1	0	9.17026171539496	8.39445168082622
48	Unvacc_FluorBCG_H37Rv_1_VC5	0	2.14e+09	296500000	9.33041377334919	8.47202469770028	37	0	0	4	1	0	9.33041377334919	8.47202469770028
48	Unvacc_FluorBCG_H37Rv_1_VC5	2	1.31e+09	93300000	9.11727129565576	7.9698816437465	37	0	0	4	1	0	9.33041377334919	8.47202469770028
48	Unvacc_FluorBCG_H37Rv_1_VC5	5	5.64e+08	64100000	8.75127910398334	7.80685802951882	37	0	0	4	1	0	9.33041377334919	8.47202469770028
48	Unvacc_FluorBCG_H37Rv_1_VC5	7	5.53e+08	40800000	8.7427251313047	7.61066016308988	37	0	0	4	1	0	9.33041377334919	8.47202469770028
48	Unvacc_FluorBCG_H37Rv_1_VC5	9	2.33e+09	49550000	9.36735592102602	7.69504365882129	37	0	0	4	1	0	9.33041377334919	8.47202469770028
48	Unvacc_FluorBCG_H37Rv_1_VC5	12	2.57e+09	54050000	9.40993312333129	7.73279569828933	37	0	0	4	1	0	9.33041377334919	8.47202469770028
48	Unvacc_FluorBCG_H37Rv_1_VC5	14	1.75e+09	43450000	9.24303804868629	7.63798978078469	37	0	0	4	1	0	9.33041377334919	8.47202469770028
48	Unvacc_FluorBCG_H37Rv_1_VC5	16	5.9e+08	2.6e+07	8.77085201164214	7.41497334797082	37	0	0	4	1	0	9.33041377334919	8.47202469770028
48	Unvacc_FluorBCG_H37Rv_1_VC5	19	4.72e+08	23450000	8.67394199863409	7.3701428470511	37	0	0	4	1	0	9.33041377334919	8.47202469770028
48	Unvacc_FluorBCG_H37Rv_1_VC5	23	3.13e+08	23150000	8.49554433754645	7.36455099535397	37	0	0	4	1	0	9.33041377334919	8.47202469770028
48	Unvacc_FluorBCG_H37Rv_1_VC5	26	2.86e+08	15550000	8.45636603312904	7.19173039336286	37	0	0	4	1	0	9.33041377334919	8.47202469770028
48	Unvacc_FluorBCG_H37Rv_1_VC5	28	2,00E+08	17550000	8.30102999566398	7.24427712080184	37	0	0	4	1	0	9.33041377334919	8.47202469770028
49	Unvacc_fluorBCG_H37Rv_2_VC_2	0	1.063e+09	223500000	9.0265332645233	8.34927752746795	38	0	0	0	1	0	9.0265332645233	8.34927752746795
49	Unvacc_fluorBCG_H37Rv_2_VC_2	2	1.07e+09	73950000	9.02938377768521	7.86893817833291	38	0	0	0	1	0	9.0265332645233	8.34927752746795
49	Unvacc_fluorBCG_H37Rv_2_VC_2	6	1.66e+09	166250000	9.22010808804005	8.22076165397514	38	0	0	0	1	0	9.0265332645233	8.34927752746795
49	Unvacc_fluorBCG_H37Rv_2_VC_2	9	6.65e+08	47550000	8.8228216453031	7.67715052127343	38	0	0	0	1	0	9.0265332645233	8.34927752746795
49	Unvacc_fluorBCG_H37Rv_2_VC_2	12	1.59e+09	107350000	9.20139712432045	8.03080204877227	38	0	0	0	1	0	9.0265332645233	8.34927752746795
49	Unvacc_fluorBCG_H37Rv_2_VC_2	14	1.31e+09	82250000	9.11727129565576	7.91513590662201	38	0	0	0	1	0	9.0265332645233	8.34927752746795
49	Unvacc_fluorBCG_H37Rv_2_VC_2	16	1.38e+09	70450000	9.13987908640124	7.84788099744538	38	0	0	0	1	0	9.0265332645233	8.34927752746795
49	Unvacc_fluorBCG_H37Rv_2_VC_2	19	1.14e+09	55950000	9.05690485133647	7.74780009086437	38	0	0	0	1	0	9.0265332645233	8.34927752746795
49	Unvacc_fluorBCG_H37Rv_2_VC_2	21	9.46e+08	40350000	8.97589113640179	7.60584353905809	38	0	0	0	1	0	9.0265332645233	8.34927752746795
49	Unvacc_fluorBCG_H37Rv_2_VC_2	23	4.54e+08	23250000	8.6570558528571	7.36642295722597	38	0	0	0	1	0	9.0265332645233	8.34927752746795
49	Unvacc_fluorBCG_H37Rv_2_VC_2	26	4.66e+08	19750000	8.66838591669	7.29556709996248	38	0	0	0	1	0	9.0265332645233	8.34927752746795
49	Unvacc_fluorBCG_H37Rv_2_VC_2	28	301500000	10080000	8.47928731647617	7.00346053210951	38	0	0	0	1	0	9.0265332645233	8.34927752746795
50	Unvacc_FluorBCG_H37Rv_2_VC4	0	1.27e+09	109950000	9.10380372095596	8.04119523369681	39	0	0	3	1	0	9.10380372095596	8.04119523369681
50	Unvacc_FluorBCG_H37Rv_2_VC4	2	1.06e+09	67750000	9.02530586526477	7.83090929954644	39	0	0	3	1	0	9.10380372095596	8.04119523369681
50	Unvacc_FluorBCG_H37Rv_2_VC4	4	9.75e+08	58950000	8.98900461569854	7.77048380943111	39	0	0	3	1	0	9.10380372095596	8.04119523369681
50	Unvacc_FluorBCG_H37Rv_2_VC4	9	1.25e+09	87700000	9.09691001300806	7.94299959336604	39	0	0	3	1	0	9.10380372095596	8.04119523369681
50	Unvacc_FluorBCG_H37Rv_2_VC4	11	1.27e+09	76950000	9.10380372095596	7.8862086241675	39	0	0	3	1	0	9.10380372095596	8.04119523369681
50	Unvacc_FluorBCG_H37Rv_2_VC4	14	1.12e+09	46400000	9.04921802267018	7.66651798055488	39	0	0	3	1	0	9.10380372095596	8.04119523369681
50	Unvacc_FluorBCG_H37Rv_2_VC4	18	1.02e+09	45550000	9.00860017176192	7.65848838130902	39	0	0	3	1	0	9.10380372095596	8.04119523369681
50	Unvacc_FluorBCG_H37Rv_2_VC4	21	7.8e+08	30250000	8.89209460269048	7.48072537898849	39	0	0	3	1	0	9.10380372095596	8.04119523369681
50	Unvacc_FluorBCG_H37Rv_2_VC4	23	3.22e+08	26350000	8.50785587169583	7.42078061954857	39	0	0	3	1	0	9.10380372095596	8.04119523369681
50	Unvacc_FluorBCG_H37Rv_2_VC4	25	5.25e+08	22400000	8.72015930340596	7.35024801833416	39	0	0	3	1	0	9.10380372095596	8.04119523369681
50	Unvacc_FluorBCG_H37Rv_2_VC4	28	3.7e+08	15100000	8.56820172406699	7.17897694729317	39	0	0	3	1	0	9.10380372095596	8.04119523369681
51	Unvacc_FluorBCG_H37Rv_2_VC5	0	1.26e+09	168700000	9.10037054511756	8.22711508258912	39	0	0	4	1	0	9.10037054511756	8.22711508258912
51	Unvacc_FluorBCG_H37Rv_2_VC5	2	8.22e+08	63750000	8.91487181754005	7.80448018910599	39	0	0	4	1	0	9.10037054511756	8.22711508258912
51	Unvacc_FluorBCG_H37Rv_2_VC5	5	8.47e+08	67750000	8.92788341033071	7.83090929954644	39	0	0	4	1	0	9.10037054511756	8.22711508258912
51	Unvacc_FluorBCG_H37Rv_2_VC5	7	9.37e+08	66300000	8.97173959088778	7.82151352840477	39	0	0	4	1	0	9.10037054511756	8.22711508258912
51	Unvacc_FluorBCG_H37Rv_2_VC5	9	1.05e+09	66850000	9.02118929906994	7.825101411598	39	0	0	4	1	0	9.10037054511756	8.22711508258912
51	Unvacc_FluorBCG_H37Rv_2_VC5	12	9.27e+08	59650000	8.9670797341445	7.77561044800636	39	0	0	4	1	0	9.10037054511756	8.22711508258912
51	Unvacc_FluorBCG_H37Rv_2_VC5	14	8.45e+08	57150000	8.92685670894969	7.7570162347313	39	0	0	4	1	0	9.10037054511756	8.22711508258912
51	Unvacc_FluorBCG_H37Rv_2_VC5	16	7.04e+08	43150000	8.84757265914211	7.63498080005123	39	0	0	4	1	0	9.10037054511756	8.22711508258912
51	Unvacc_FluorBCG_H37Rv_2_VC5	19	7,00E+08	37450000	8.84509804001426	7.57345182203549	39	0	0	4	1	0	9.10037054511756	8.22711508258912
51	Unvacc_FluorBCG_H37Rv_2_VC5	23	5.75e+08	31550000	8.75966784468963	7.49899936358015	39	0	0	4	1	0	9.10037054511756	8.22711508258912
51	Unvacc_FluorBCG_H37Rv_2_VC5	26	3.81e+08	25100000	8.58092497567562	7.39967372148104	39	0	0	4	1	0	9.10037054511756	8.22711508258912
51	Unvacc_FluorBCG_H37Rv_2_VC5	28	3.18e+08	21300000	8.50242711998443	7.32837960343874	39	0	0	4	1	0	9.10037054511756	8.22711508258912
52	Unvacc_fluorBCG_H37Rv_3_VC_2	0	1.34e+09	2.31e+08	9.12710479836481	8.36361197989214	40	0	0	0	1	0	9.12710479836481	8.36361197989214
52	Unvacc_fluorBCG_H37Rv_3_VC_2	2	5.82e+08	56150000	8.76492298464989	7.74934976059748	40	0	0	0	1	0	9.12710479836481	8.36361197989214
52	Unvacc_fluorBCG_H37Rv_3_VC_2	6	1.44e+09	86950000	9.15836249209525	7.93926958633873	40	0	0	0	1	0	9.12710479836481	8.36361197989214
52	Unvacc_fluorBCG_H37Rv_3_VC_2	9	9.21e+08	47150000	8.96425963019685	7.67348169707335	40	0	0	0	1	0	9.12710479836481	8.36361197989214
52	Unvacc_fluorBCG_H37Rv_3_VC_2	12	9.5e+08	58650000	8.97772360528885	7.76826801645155	40	0	0	0	1	0	9.12710479836481	8.36361197989214
52	Unvacc_fluorBCG_H37Rv_3_VC_2	14	8.41e+08	41050000	8.92479599579791	7.61331316145546	40	0	0	0	1	0	9.12710479836481	8.36361197989214
52	Unvacc_fluorBCG_H37Rv_3_VC_2	16	7.51e+08	42950000	8.87563993700417	7.63296316816726	40	0	0	0	1	0	9.12710479836481	8.36361197989214
52	Unvacc_fluorBCG_H37Rv_3_VC_2	19	8.38e+08	51850000	8.92324401863028	7.71474876072506	40	0	0	0	1	0	9.12710479836481	8.36361197989214
52	Unvacc_fluorBCG_H37Rv_3_VC_2	21	6.85e+08	37550000	8.83569057149243	7.57460994134019	40	0	0	0	1	0	9.12710479836481	8.36361197989214
52	Unvacc_fluorBCG_H37Rv_3_VC_2	23	5.04e+08	31200000	8.70243053644553	7.49415459401844	40	0	0	0	1	0	9.12710479836481	8.36361197989214
52	Unvacc_fluorBCG_H37Rv_3_VC_2	26	3.16e+08	20450000	8.4996870826184	7.31069331234336	40	0	0	0	1	0	9.12710479836481	8.36361197989214
52	Unvacc_fluorBCG_H37Rv_3_VC_2	28	301500000	13650000	8.47928731647617	7.13513265137678	40	0	0	0	1	0	9.12710479836481	8.36361197989214
53	Unvacc_FluorBCG_H37Rv_3_VC4	0	1.44e+09	1.12e+08	9.15836249209525	8.04921802267018	41	0	0	3	1	0	9.15836249209525	8.04921802267018
53	Unvacc_FluorBCG_H37Rv_3_VC4	2	3.49e+08	24800000	8.54282542695918	7.39445168082622	41	0	0	3	1	0	9.15836249209525	8.04921802267018
53	Unvacc_FluorBCG_H37Rv_3_VC4	4	3.16e+08	23900000	8.4996870826184	7.37839790094814	41	0	0	3	1	0	9.15836249209525	8.04921802267018
53	Unvacc_FluorBCG_H37Rv_3_VC4	9	3.33e+08	23700000	8.52244423350632	7.3747483460101	41	0	0	3	1	0	9.15836249209525	8.04921802267018
53	Unvacc_FluorBCG_H37Rv_3_VC4	11	3.49e+08	22800000	8.54282542695918	7.35793484700045	41	0	0	3	1	0	9.15836249209525	8.04921802267018
53	Unvacc_FluorBCG_H37Rv_3_VC4	14	2.61e+08	15050000	8.41664050733828	7.17753649992986	41	0	0	3	1	0	9.15836249209525	8.04921802267018
53	Unvacc_FluorBCG_H37Rv_3_VC4	18	2.52e+08	18400000	8.40140054078154	7.26481782300954	41	0	0	3	1	0	9.15836249209525	8.04921802267018
53	Unvacc_FluorBCG_H37Rv_3_VC4	21	2.36e+08	16950000	8.37291200297011	7.2291697025391	41	0	0	3	1	0	9.15836249209525	8.04921802267018
53	Unvacc_FluorBCG_H37Rv_3_VC4	23	1.92e+08	13700000	8.28330122870355	7.13672056715641	41	0	0	3	1	0	9.15836249209525	8.04921802267018
53	Unvacc_FluorBCG_H37Rv_3_VC4	25	1.65e+08	14100000	8.21748394421391	7.14921911265538	41	0	0	3	1	0	9.15836249209525	8.04921802267018
53	Unvacc_FluorBCG_H37Rv_3_VC4	28	1.02e+08	11800000	8.00860017176192	7.07188200730613	41	0	0	3	1	0	9.15836249209525	8.04921802267018
54	Unvacc_FluorBCG_H37Rv_3_VC5	0	1.37e+09	1.35e+08	9.13672056715641	8.13033376849501	41	0	0	4	1	0	9.13672056715641	8.13033376849501
54	Unvacc_FluorBCG_H37Rv_3_VC5	2	6.06e+08	66700000	8.78247262416629	7.82412583391655	41	0	0	4	1	0	9.13672056715641	8.13033376849501
54	Unvacc_FluorBCG_H37Rv_3_VC5	5	9.2e+08	75200000	8.96378782734556	7.87621784059164	41	0	0	4	1	0	9.13672056715641	8.13033376849501
54	Unvacc_FluorBCG_H37Rv_3_VC5	7	2.23e+09	194500000	9.34830486304816	8.28891960566173	41	0	0	4	1	0	9.13672056715641	8.13033376849501
54	Unvacc_FluorBCG_H37Rv_3_VC5	9	2.77e+09	1.84e+08	9.44247976906445	8.26481782300954	41	0	0	4	1	0	9.13672056715641	8.13033376849501
54	Unvacc_FluorBCG_H37Rv_3_VC5	12	1.71e+09	62750000	9.23299611039215	7.79761373015308	41	0	0	4	1	0	9.13672056715641	8.13033376849501
54	Unvacc_FluorBCG_H37Rv_3_VC5	14	2.17e+09	1.59e+08	9.33645973384853	8.20139712432045	41	0	0	4	1	0	9.13672056715641	8.13033376849501
54	Unvacc_FluorBCG_H37Rv_3_VC5	16	5.93e+08	34350000	8.77305469336426	7.53592674139557	41	0	0	4	1	0	9.13672056715641	8.13033376849501
54	Unvacc_FluorBCG_H37Rv_3_VC5	19	5.52e+08	39100000	8.7419390777292	7.59217675739587	41	0	0	4	1	0	9.13672056715641	8.13033376849501
54	Unvacc_FluorBCG_H37Rv_3_VC5	23	3.93e+08	26500000	8.59439255037543	7.42324587393681	41	0	0	4	1	0	9.13672056715641	8.13033376849501
54	Unvacc_FluorBCG_H37Rv_3_VC5	26	3.26e+08	20300000	8.51321760006794	7.30749603791321	41	0	0	4	1	0	9.13672056715641	8.13033376849501
54	Unvacc_FluorBCG_H37Rv_3_VC5	28	3.7e+08	24950000	8.56820172406699	7.39707054995941	41	0	0	4	1	0	9.13672056715641	8.13033376849501
55	Unvacc_fluorBCG_H37Rv_4_VC_2	0	565500000	82200000	8.75243260926147	7.91487181754005	42	0	0	0	1	0	8.75243260926147	7.91487181754005
55	Unvacc_fluorBCG_H37Rv_4_VC_2	2	7.8e+08	57050000	8.89209460269048	7.75625564875423	42	0	0	0	1	0	8.75243260926147	7.91487181754005
55	Unvacc_fluorBCG_H37Rv_4_VC_2	6	1.31e+09	1.01e+08	9.11727129565576	8.00432137378264	42	0	0	0	1	0	8.75243260926147	7.91487181754005
55	Unvacc_fluorBCG_H37Rv_4_VC_2	9	1.22e+09	77950000	9.08635983067475	7.89181611952486	42	0	0	0	1	0	8.75243260926147	7.91487181754005
55	Unvacc_fluorBCG_H37Rv_4_VC_2	12	1.2e+09	63150000	9.07918124604763	7.80037335489135	42	0	0	0	1	0	8.75243260926147	7.91487181754005
55	Unvacc_fluorBCG_H37Rv_4_VC_2	14	6.54e+08	35300000	8.81557774832427	7.54777470538782	42	0	0	0	1	0	8.75243260926147	7.91487181754005
55	Unvacc_fluorBCG_H37Rv_4_VC_2	16	8.24e+08	52850000	8.91592721169712	7.72304499164345	42	0	0	0	1	0	8.75243260926147	7.91487181754005
55	Unvacc_fluorBCG_H37Rv_4_VC_2	19	8.03e+08	55150000	8.90471554527868	7.74154551677621	42	0	0	0	1	0	8.75243260926147	7.91487181754005
55	Unvacc_fluorBCG_H37Rv_4_VC_2	21	7.92e+08	39100000	8.89872518158949	7.59217675739587	42	0	0	0	1	0	8.75243260926147	7.91487181754005
55	Unvacc_fluorBCG_H37Rv_4_VC_2	23	3.98e+08	19450000	8.59988307207369	7.28891960566173	42	0	0	0	1	0	8.75243260926147	7.91487181754005
55	Unvacc_fluorBCG_H37Rv_4_VC_2	26	3.79e+08	20500000	8.57863920996807	7.31175386105575	42	0	0	0	1	0	8.75243260926147	7.91487181754005
55	Unvacc_fluorBCG_H37Rv_4_VC_2	28	366500000	12050000	8.56407397897715	7.08098704691089	42	0	0	0	1	0	8.75243260926147	7.91487181754005
56	Unvacc_FluorBCG_H37Rv_4_VC4	0	9.98e+08	177500000	8.99913054128737	8.24919835739111	43	0	0	3	1	0	8.99913054128737	8.24919835739111
56	Unvacc_FluorBCG_H37Rv_4_VC4	2	1.63e+09	38450000	9.21218760440396	7.58489634413745	43	0	0	3	1	0	8.99913054128737	8.24919835739111
56	Unvacc_FluorBCG_H37Rv_4_VC4	4	5.01e+08	64300000	8.69983772586725	7.80821097292422	43	0	0	3	1	0	8.99913054128737	8.24919835739111
56	Unvacc_FluorBCG_H37Rv_4_VC4	9	1.23e+09	83550000	9.0899051114394	7.92194645422941	43	0	0	3	1	0	8.99913054128737	8.24919835739111
56	Unvacc_FluorBCG_H37Rv_4_VC4	11	1.21e+09	62200000	9.08278537031645	7.79379038469082	43	0	0	3	1	0	8.99913054128737	8.24919835739111
56	Unvacc_FluorBCG_H37Rv_4_VC4	14	1.09e+09	47800000	9.03742649794062	7.67942789661212	43	0	0	3	1	0	8.99913054128737	8.24919835739111
56	Unvacc_FluorBCG_H37Rv_4_VC4	18	8.02e+08	45600000	8.90417436828416	7.65896484266444	43	0	0	3	1	0	8.99913054128737	8.24919835739111
56	Unvacc_FluorBCG_H37Rv_4_VC4	21	7.92e+08	37600000	8.89872518158949	7.57518784492766	43	0	0	3	1	0	8.99913054128737	8.24919835739111
56	Unvacc_FluorBCG_H37Rv_4_VC4	23	5.88e+08	26200000	8.76937732607614	7.41830129131975	43	0	0	3	1	0	8.99913054128737	8.24919835739111
56	Unvacc_FluorBCG_H37Rv_4_VC4	25	4.53e+08	26600000	8.65609820201283	7.42488163663107	43	0	0	3	1	0	8.99913054128737	8.24919835739111
56	Unvacc_FluorBCG_H37Rv_4_VC4	28	3.87e+08	19250000	8.58771096501891	7.28443073384452	43	0	0	3	1	0	8.99913054128737	8.24919835739111
57	Unvacc_FluorBCG_H37Rv_4_VC5	0	1.28e+09	120200000	9.10720996964787	8.07990446766672	43	0	0	4	1	0	9.10720996964787	8.07990446766672
57	Unvacc_FluorBCG_H37Rv_4_VC5	2	1.04e+09	79950000	9.01703333929878	7.90281846808225	43	0	0	4	1	0	9.10720996964787	8.07990446766672
57	Unvacc_FluorBCG_H37Rv_4_VC5	5	1.61e+09	130500000	9.20682587603185	8.1156105116743	43	0	0	4	1	0	9.10720996964787	8.07990446766672
57	Unvacc_FluorBCG_H37Rv_4_VC5	7	1.58e+09	1.4e+08	9.19865708695442	8.14612803567824	43	0	0	4	1	0	9.10720996964787	8.07990446766672
57	Unvacc_FluorBCG_H37Rv_4_VC5	9	1.46e+09	96300000	9.16435285578444	7.98362628712453	43	0	0	4	1	0	9.10720996964787	8.07990446766672
57	Unvacc_FluorBCG_H37Rv_4_VC5	12	1.29e+09	78100000	9.11058971029925	7.8926510338773	43	0	0	4	1	0	9.10720996964787	8.07990446766672
57	Unvacc_FluorBCG_H37Rv_4_VC5	14	1.25e+09	75350000	9.09691001300806	7.87708325665065	43	0	0	4	1	0	9.10720996964787	8.07990446766672
57	Unvacc_FluorBCG_H37Rv_4_VC5	16	1.07e+09	63450000	9.02938377768521	7.80243162643072	43	0	0	4	1	0	9.10720996964787	8.07990446766672
57	Unvacc_FluorBCG_H37Rv_4_VC5	19	8.62e+08	44600000	8.93550726582471	7.64933485871214	43	0	0	4	1	0	9.10720996964787	8.07990446766672
57	Unvacc_FluorBCG_H37Rv_4_VC5	23	7.34e+08	40550000	8.86569605991607	7.60799085854717	43	0	0	4	1	0	9.10720996964787	8.07990446766672
57	Unvacc_FluorBCG_H37Rv_4_VC5	26	4.02e+08	30200000	8.60422605308447	7.48000694295715	43	0	0	4	1	0	9.10720996964787	8.07990446766672
57	Unvacc_FluorBCG_H37Rv_4_VC5	28	2.48e+08	20600000	8.39445168082622	7.31386722036915	43	0	0	4	1	0	9.10720996964787	8.07990446766672
58	Unvacc_fluorBCG_H37Rv_5_VC_2	0	1.25e+09	167500000	9.09691001300806	8.22401481137286	44	0	0	0	1	0	9.09691001300806	8.22401481137286
58	Unvacc_fluorBCG_H37Rv_5_VC_2	2	7.86e+08	54850000	8.89542254603941	7.73917663191073	44	0	0	0	1	0	9.09691001300806	8.22401481137286
58	Unvacc_fluorBCG_H37Rv_5_VC_2	6	9.14e+08	63550000	8.96094619573383	7.80311555489003	44	0	0	0	1	0	9.09691001300806	8.22401481137286
58	Unvacc_fluorBCG_H37Rv_5_VC_2	9	4.06e+08	25950000	8.60852603357719	7.41413736218448	44	0	0	0	1	0	9.09691001300806	8.22401481137286
58	Unvacc_fluorBCG_H37Rv_5_VC_2	12	6.7e+08	50150000	8.82607480270083	7.70027093735644	44	0	0	0	1	0	9.09691001300806	8.22401481137286
58	Unvacc_fluorBCG_H37Rv_5_VC_2	14	2.65e+08	19250000	8.42324587393681	7.28443073384452	44	0	0	0	1	0	9.09691001300806	8.22401481137286
58	Unvacc_fluorBCG_H37Rv_5_VC_2	16	5.42e+08	36450000	8.73399928653839	7.56169753265399	44	0	0	0	1	0	9.09691001300806	8.22401481137286
58	Unvacc_fluorBCG_H37Rv_5_VC_2	19	5,00E+08	36250000	8.69897000433602	7.55930801090701	44	0	0	0	1	0	9.09691001300806	8.22401481137286
58	Unvacc_fluorBCG_H37Rv_5_VC_2	21	4.12e+08	29100000	8.61489721603314	7.46389298898591	44	0	0	0	1	0	9.09691001300806	8.22401481137286
58	Unvacc_fluorBCG_H37Rv_5_VC_2	23	4,00E+08	26350000	8.60205999132796	7.42078061954857	44	0	0	0	1	0	9.09691001300806	8.22401481137286
58	Unvacc_fluorBCG_H37Rv_5_VC_2	26	3.39e+08	20550000	8.53019969820308	7.31281182621209	44	0	0	0	1	0	9.09691001300806	8.22401481137286
58	Unvacc_fluorBCG_H37Rv_5_VC_2	28	248500000	12605000	8.39532639306935	7.10054285001246	44	0	0	0	1	0	9.09691001300806	8.22401481137286
59	Unvacc_FluorBCG_H37Rv_5_VC4	0	9.05e+08	49350000	8.9566485792052	7.69328715700566	45	0	0	3	1	0	8.9566485792052	7.69328715700566
59	Unvacc_FluorBCG_H37Rv_5_VC4	2	5.59e+08	111600000	8.74741180788642	8.04766419460156	45	0	0	3	1	0	8.9566485792052	7.69328715700566
59	Unvacc_FluorBCG_H37Rv_5_VC4	4	9.88e+08	38950000	8.99475694458763	7.59050746200858	45	0	0	3	1	0	8.9566485792052	7.69328715700566
59	Unvacc_FluorBCG_H37Rv_5_VC4	9	1.5e+09	59550000	9.17609125905568	7.7748817658188	45	0	0	3	1	0	8.9566485792052	7.69328715700566
59	Unvacc_FluorBCG_H37Rv_5_VC4	11	1.62e+09	108100000	9.20951501454263	8.03382569395331	45	0	0	3	1	0	8.9566485792052	7.69328715700566
59	Unvacc_FluorBCG_H37Rv_5_VC4	14	1.13e+09	81950000	9.05307844348342	7.91354895790652	45	0	0	3	1	0	8.9566485792052	7.69328715700566
59	Unvacc_FluorBCG_H37Rv_5_VC4	18	1.05e+09	42750000	9.02118929906994	7.63093611906419	45	0	0	3	1	0	8.9566485792052	7.69328715700566
59	Unvacc_FluorBCG_H37Rv_5_VC4	21	8.65e+08	35600000	8.93701610746481	7.55144999797287	45	0	0	3	1	0	8.9566485792052	7.69328715700566
59	Unvacc_FluorBCG_H37Rv_5_VC4	23	6.95e+08	26250000	8.84198480459011	7.41912930774198	45	0	0	3	1	0	8.9566485792052	7.69328715700566
59	Unvacc_FluorBCG_H37Rv_5_VC4	25	5.33e+08	21250000	8.72672720902657	7.32735893438633	45	0	0	3	1	0	8.9566485792052	7.69328715700566
59	Unvacc_FluorBCG_H37Rv_5_VC4	28	3.88e+08	18450000	8.58883172559421	7.26599637049508	45	0	0	3	1	0	8.9566485792052	7.69328715700566
60	Unvacc_FluorBCG_H37Rv_5_VC5	0	7.71e+08	71850000	8.88705437805096	7.85642677247024	45	0	0	4	1	0	8.88705437805096	7.85642677247024
60	Unvacc_FluorBCG_H37Rv_5_VC5	2	4.89e+08	43350000	8.68930885912362	7.63698910181223	45	0	0	4	1	0	8.88705437805096	7.85642677247024
60	Unvacc_FluorBCG_H37Rv_5_VC5	5	8.5e+08	64700000	8.92941892571429	7.8109042806687	45	0	0	4	1	0	8.88705437805096	7.85642677247024
60	Unvacc_FluorBCG_H37Rv_5_VC5	7	8.18e+08	50700000	8.91275330367132	7.70500795933334	45	0	0	4	1	0	8.88705437805096	7.85642677247024
60	Unvacc_FluorBCG_H37Rv_5_VC5	9	9.13e+08	61750000	8.9604707775343	7.7906369619317	45	0	0	4	1	0	8.88705437805096	7.85642677247024
60	Unvacc_FluorBCG_H37Rv_5_VC5	12	8.62e+08	59350000	8.93550726582471	7.77342072329061	45	0	0	4	1	0	8.88705437805096	7.85642677247024
60	Unvacc_FluorBCG_H37Rv_5_VC5	14	7.89e+08	50450000	8.89707700320942	7.70286117057293	45	0	0	4	1	0	8.88705437805096	7.85642677247024
60	Unvacc_FluorBCG_H37Rv_5_VC5	16	6.55e+08	32400000	8.81624129999178	7.51054501020661	45	0	0	4	1	0	8.88705437805096	7.85642677247024
60	Unvacc_FluorBCG_H37Rv_5_VC5	19	5.28e+08	31450000	8.72263392253381	7.49762064978129	45	0	0	4	1	0	8.88705437805096	7.85642677247024
60	Unvacc_FluorBCG_H37Rv_5_VC5	23	4.32e+08	26600000	8.63548374681491	7.42488163663107	45	0	0	4	1	0	8.88705437805096	7.85642677247024
60	Unvacc_FluorBCG_H37Rv_5_VC5	26	2.74e+08	18450000	8.43775056282039	7.26599637049508	45	0	0	4	1	0	8.88705437805096	7.85642677247024
60	Unvacc_FluorBCG_H37Rv_5_VC5	28	2.21e+08	19650000	8.34439227368511	7.29336255471145	45	0	0	4	1	0	8.88705437805096	7.85642677247024
61	unvacc_FluorTB_H37Rv_1_VC4	0	2.09e+09	4.03e+08	9.32014628611105	8.60530504614111	46	0	1	3	1	0	9.32014628611105	8.60530504614111
61	unvacc_FluorTB_H37Rv_1_VC4	2	7.11e+08	42950000	8.85186960072977	7.63296316816726	46	0	1	3	1	0	9.32014628611105	8.60530504614111
61	unvacc_FluorTB_H37Rv_1_VC4	4	7.57e+08	38750000	8.87909587950007	7.58827170684233	46	0	1	3	1	0	9.32014628611105	8.60530504614111
61	unvacc_FluorTB_H37Rv_1_VC4	9	6.49e+08	34650000	8.81224469680037	7.53970323894783	46	0	1	3	1	0	9.32014628611105	8.60530504614111
61	unvacc_FluorTB_H37Rv_1_VC4	11	8.91e+08	39450000	8.94987770403687	7.59604700754544	46	0	1	3	1	0	9.32014628611105	8.60530504614111
61	unvacc_FluorTB_H37Rv_1_VC4	14	6.53e+08	37250000	8.81491318127507	7.57112627708431	46	0	1	3	1	0	9.32014628611105	8.60530504614111
61	unvacc_FluorTB_H37Rv_1_VC4	18	7.51e+08	34655000	8.87563993700417	7.53976590318311	46	0	1	3	1	0	9.32014628611105	8.60530504614111
61	unvacc_FluorTB_H37Rv_1_VC4	21	6.54e+08	27850000	8.81557774832427	7.44482519950975	46	0	1	3	1	0	9.32014628611105	8.60530504614111
61	unvacc_FluorTB_H37Rv_1_VC4	23	6.94e+08	2.9e+07	8.84135947045485	7.46239799789896	46	0	1	3	1	0	9.32014628611105	8.60530504614111
61	unvacc_FluorTB_H37Rv_1_VC4	25	5.38e+08	21600000	8.73078227566639	7.33445375115093	46	0	1	3	1	0	9.32014628611105	8.60530504614111
61	unvacc_FluorTB_H37Rv_1_VC4	28	4,00E+08	17050000	8.60205999132796	7.23172438332852	46	0	1	3	1	0	9.32014628611105	8.60530504614111
62	unvacc_FluorTB_H37Rv_2_VC4	0	1.53e+09	142500000	9.1846914308176	8.15381486434453	47	0	1	3	1	0	9.1846914308176	8.15381486434453
62	unvacc_FluorTB_H37Rv_2_VC4	2	7.36e+08	74800000	8.8668778143375	7.87390159786446	47	0	1	3	1	0	9.1846914308176	8.15381486434453
62	unvacc_FluorTB_H37Rv_2_VC4	4	7.3e+08	40550000	8.86332286012046	7.60799085854717	47	0	1	3	1	0	9.1846914308176	8.15381486434453
62	unvacc_FluorTB_H37Rv_2_VC4	9	7.97e+08	44800000	8.90145832139611	7.65127801399814	47	0	1	3	1	0	9.1846914308176	8.15381486434453
62	unvacc_FluorTB_H37Rv_2_VC4	11	1.02e+09	4.6e+07	9.00860017176192	7.66275783168157	47	0	1	3	1	0	9.1846914308176	8.15381486434453
62	unvacc_FluorTB_H37Rv_2_VC4	14	6.81e+08	35200000	8.83314711191279	7.54654266347813	47	0	1	3	1	0	9.1846914308176	8.15381486434453
62	unvacc_FluorTB_H37Rv_2_VC4	18	8.84e+08	48950000	8.94645226501307	7.68975269613916	47	0	1	3	1	0	9.1846914308176	8.15381486434453
62	unvacc_FluorTB_H37Rv_2_VC4	21	8.35e+08	33150000	8.9216864754836	7.52048353274079	47	0	1	3	1	0	9.1846914308176	8.15381486434453
62	unvacc_FluorTB_H37Rv_2_VC4	23	7.33e+08	28250000	8.86510397464113	7.45101845215546	47	0	1	3	1	0	9.1846914308176	8.15381486434453
62	unvacc_FluorTB_H37Rv_2_VC4	25	6.4e+08	27350000	8.80617997398389	7.43695733066945	47	0	1	3	1	0	9.1846914308176	8.15381486434453
62	unvacc_FluorTB_H37Rv_2_VC4	28	5.15e+08	20600000	8.71180722904119	7.31386722036915	47	0	1	3	1	0	9.1846914308176	8.15381486434453
63	unvacc_FluorTB_H37Rv_3_VC4	0	2.19e+09	5.46e+08	9.34044411484012	8.73719264270474	48	0	1	3	1	0	9.34044411484012	8.73719264270474
63	unvacc_FluorTB_H37Rv_3_VC4	2	1.03e+09	64200000	9.01283722470517	7.80753502806885	48	0	1	3	1	0	9.34044411484012	8.73719264270474
63	unvacc_FluorTB_H37Rv_3_VC4	4	5.13e+08	31100000	8.71011736511182	7.49276038902684	48	0	1	3	1	0	9.34044411484012	8.73719264270474
63	unvacc_FluorTB_H37Rv_3_VC4	9	5.61e+08	24450000	8.74896286125616	7.38827886345964	48	0	1	3	1	0	9.34044411484012	8.73719264270474
63	unvacc_FluorTB_H37Rv_3_VC4	11	6.32e+08	31600000	8.80071707828239	7.4996870826184	48	0	1	3	1	0	9.34044411484012	8.73719264270474
63	unvacc_FluorTB_H37Rv_3_VC4	14	5.29e+08	31450000	8.72345567203519	7.49762064978129	48	0	1	3	1	0	9.34044411484012	8.73719264270474
63	unvacc_FluorTB_H37Rv_3_VC4	18	5.66e+08	30400000	8.75281643118827	7.48287358360875	48	0	1	3	1	0	9.34044411484012	8.73719264270474
63	unvacc_FluorTB_H37Rv_3_VC4	21	5.39e+08	29650000	8.73158876518674	7.47202469770028	48	0	1	3	1	0	9.34044411484012	8.73719264270474
63	unvacc_FluorTB_H37Rv_3_VC4	23	6.33e+08	24150000	8.80140371001736	7.38291713508753	48	0	1	3	1	0	9.34044411484012	8.73719264270474
63	unvacc_FluorTB_H37Rv_3_VC4	25	4.91e+08	19650000	8.69108149212297	7.29336255471145	48	0	1	3	1	0	9.34044411484012	8.73719264270474
63	unvacc_FluorTB_H37Rv_3_VC4	28	4.8e+08	20800000	8.68124123737559	7.31806333496276	48	0	1	3	1	0	9.34044411484012	8.73719264270474
64	unvacc_FluorTB_H37Rv_4_VC4	0	2.12e+09	4.81e+08	9.32633586092875	8.68214507637383	49	0	1	3	1	0	9.32633586092875	8.68214507637383
64	unvacc_FluorTB_H37Rv_4_VC4	2	1.74e+09	104100000	9.2405492482826	8.01745072951054	49	0	1	3	1	0	9.32633586092875	8.68214507637383
64	unvacc_FluorTB_H37Rv_4_VC4	4	1.35e+09	91250000	9.13033376849501	7.96023287312851	49	0	1	3	1	0	9.32633586092875	8.68214507637383
64	unvacc_FluorTB_H37Rv_4_VC4	9	1.93e+09	102500000	9.28555730900777	8.01072386539177	49	0	1	3	1	0	9.32633586092875	8.68214507637383
64	unvacc_FluorTB_H37Rv_4_VC4	11	2.1e+09	108100000	9.32221929473392	8.03382569395331	49	0	1	3	1	0	9.32633586092875	8.68214507637383
64	unvacc_FluorTB_H37Rv_4_VC4	14	1.84e+09	90400000	9.26481782300954	7.95616843047536	49	0	1	3	1	0	9.32633586092875	8.68214507637383
64	unvacc_FluorTB_H37Rv_4_VC4	18	1.93e+09	93950000	9.28555730900777	7.97289678443654	49	0	1	3	1	0	9.32633586092875	8.68214507637383
64	unvacc_FluorTB_H37Rv_4_VC4	21	1.72e+09	70200000	9.23552844690755	7.84633711212981	49	0	1	3	1	0	9.32633586092875	8.68214507637383
64	unvacc_FluorTB_H37Rv_4_VC4	23	1.66e+09	55450000	9.22010808804005	7.74390155048518	49	0	1	3	1	0	9.32633586092875	8.68214507637383
64	unvacc_FluorTB_H37Rv_4_VC4	25	1.3e+09	41550000	9.11394335230684	7.61857102812013	49	0	1	3	1	0	9.32633586092875	8.68214507637383
64	unvacc_FluorTB_H37Rv_4_VC4	28	8.7e+08	34900000	8.93951925261862	7.54282542695918	49	0	1	3	1	0	9.32633586092875	8.68214507637383
65	unvacc_FluorTB_H37Rv_5_VC4	0	2.1e+09	400500000	9.32221929473392	8.60260252042026	50	0	1	3	1	0	9.32221929473392	8.60260252042026
65	unvacc_FluorTB_H37Rv_5_VC4	2	2.01e+09	111500000	9.30319605742049	8.04727486738418	50	0	1	3	1	0	9.32221929473392	8.60260252042026
65	unvacc_FluorTB_H37Rv_5_VC4	4	1.2e+09	77500000	9.07918124604763	7.88930170250631	50	0	1	3	1	0	9.32221929473392	8.60260252042026
65	unvacc_FluorTB_H37Rv_5_VC4	9	1.35e+09	94850000	9.13033376849501	7.97703733522468	50	0	1	3	1	0	9.32221929473392	8.60260252042026
65	unvacc_FluorTB_H37Rv_5_VC4	11	1.27e+09	60050000	9.10380372095596	7.77851301173892	50	0	1	3	1	0	9.32221929473392	8.60260252042026
65	unvacc_FluorTB_H37Rv_5_VC4	14	1.32e+09	69850000	9.12057393120585	7.8441664104502	50	0	1	3	1	0	9.32221929473392	8.60260252042026
65	unvacc_FluorTB_H37Rv_5_VC4	18	1.32e+09	83250000	9.12057393120585	7.92038424217836	50	0	1	3	1	0	9.32221929473392	8.60260252042026
65	unvacc_FluorTB_H37Rv_5_VC4	21	1.03e+09	47800000	9.01283722470517	7.67942789661212	50	0	1	3	1	0	9.32221929473392	8.60260252042026
65	unvacc_FluorTB_H37Rv_5_VC4	23	1.22e+09	54600000	9.08635983067475	7.73719264270474	50	0	1	3	1	0	9.32221929473392	8.60260252042026
65	unvacc_FluorTB_H37Rv_5_VC4	25	1.1e+09	3.9e+07	9.04139268515823	7.5910646070265	50	0	1	3	1	0	9.32221929473392	8.60260252042026
65	unvacc_FluorTB_H37Rv_5_VC4	28	8.26e+08	31200000	8.91698004732038	7.49415459401844	50	0	1	3	1	0	9.32221929473392	8.60260252042026
66	Vacc_FL_Mtb_1_VC4	0	2.095e+09	5.34e+08	9.32118402730231	8.72754125702856	51	1	1	3	0	0	9.32118402730231	8.72754125702856
66	Vacc_FL_Mtb_1_VC4	2	472500000	30600000	8.67440181284528	7.48572142648158	51	1	1	3	0	0	9.32118402730231	8.72754125702856
66	Vacc_FL_Mtb_1_VC4	4	2.74e+08	33400000	8.43775056282039	7.52374646681156	51	1	1	3	0	0	9.32118402730231	8.72754125702856
66	Vacc_FL_Mtb_1_VC4	9	2.4e+08	32400000	8.38021124171161	7.51054501020661	51	1	1	3	0	0	9.32118402730231	8.72754125702856
66	Vacc_FL_Mtb_1_VC4	11	1.74e+08	24750000	8.2405492482826	7.39357520326959	51	1	1	3	0	0	9.32118402730231	8.72754125702856
66	Vacc_FL_Mtb_1_VC4	14	175500000	17450000	8.24427712080184	7.2417954312952	51	1	1	3	0	0	9.32118402730231	8.72754125702856
66	Vacc_FL_Mtb_1_VC4	18	1.39e+08	17300000	8.14301480025409	7.2380461031288	51	1	1	3	0	0	9.32118402730231	8.72754125702856
66	Vacc_FL_Mtb_1_VC4	21	94050000	14400000	7.9733587998864	7.15836249209525	51	1	1	3	0	0	9.32118402730231	8.72754125702856
66	Vacc_FL_Mtb_1_VC4	23	3.55e+08	15150000	8.55022835305509	7.18041263283832	51	1	1	3	0	0	9.32118402730231	8.72754125702856
66	Vacc_FL_Mtb_1_VC4	25	378500000	13650000	8.57806588383609	7.13513265137678	51	1	1	3	0	0	9.32118402730231	8.72754125702856
66	Vacc_FL_Mtb_1_VC4	28	5.76e+08	12600000	8.76042248342321	7.10037054511756	51	1	1	3	0	0	9.32118402730231	8.72754125702856
67	Vacc_FL_Mtb_2_VC4	0	1.51e+09	2,00E+08	9.17897694729317	8.30102999566398	52	1	1	3	0	0	9.17897694729317	8.30102999566398
67	Vacc_FL_Mtb_2_VC4	2	885500000	62450000	8.94718856552609	7.79553244271015	52	1	1	3	0	0	9.17897694729317	8.30102999566398
67	Vacc_FL_Mtb_2_VC4	4	7.04e+08	48350000	8.84757265914211	7.68439647841902	52	1	1	3	0	0	9.17897694729317	8.30102999566398
67	Vacc_FL_Mtb_2_VC4	9	523500000	53300000	8.71891668601486	7.72672720902657	52	1	1	3	0	0	9.17897694729317	8.30102999566398
67	Vacc_FL_Mtb_2_VC4	11	486500000	37450000	8.68708284460437	7.57345182203549	52	1	1	3	0	0	9.17897694729317	8.30102999566398
67	Vacc_FL_Mtb_2_VC4	14	378500000	25900000	8.57806588383609	7.41329976408125	52	1	1	3	0	0	9.17897694729317	8.30102999566398
67	Vacc_FL_Mtb_2_VC4	18	3.44e+08	25350000	8.53655844257153	7.40397796366935	52	1	1	3	0	0	9.17897694729317	8.30102999566398
67	Vacc_FL_Mtb_2_VC4	21	2.47e+08	21450000	8.39269695325967	7.33142729652074	52	1	1	3	0	0	9.17897694729317	8.30102999566398
67	Vacc_FL_Mtb_2_VC4	23	857500000	18100000	8.93323412871481	7.25767857486918	52	1	1	3	0	0	9.17897694729317	8.30102999566398
67	Vacc_FL_Mtb_2_VC4	25	7.74e+08	17150000	8.88874096068289	7.23426412437879	52	1	1	3	0	0	9.17897694729317	8.30102999566398
67	Vacc_FL_Mtb_2_VC4	28	1063500000	15400000	9.02673749423875	7.18752072083646	52	1	1	3	0	0	9.17897694729317	8.30102999566398
68	Vacc_FL_Mtb_3_VC4	0	2.115e+09	500500000	9.32531037171106	8.69940408181534	53	1	1	3	0	0	9.32531037171106	8.69940408181534
68	Vacc_FL_Mtb_3_VC4	2	241500000	57950000	8.38291713508753	7.76305344029961	53	1	1	3	0	0	9.32531037171106	8.69940408181534
68	Vacc_FL_Mtb_3_VC4	4	1.42e+08	20100000	8.15228834438306	7.30319605742049	53	1	1	3	0	0	9.32531037171106	8.69940408181534
68	Vacc_FL_Mtb_3_VC4	9	120150000	16300000	8.07972377513992	7.21218760440396	53	1	1	3	0	0	9.32531037171106	8.69940408181534
68	Vacc_FL_Mtb_3_VC4	11	115550000	15050000	8.06276994981513	7.17753649992986	53	1	1	3	0	0	9.32531037171106	8.69940408181534
68	Vacc_FL_Mtb_3_VC4	14	92300000	12950000	7.96520170102591	7.11226976841727	53	1	1	3	0	0	9.32531037171106	8.69940408181534
68	Vacc_FL_Mtb_3_VC4	18	77900000	14350000	7.89153745767256	7.15685190107001	53	1	1	3	0	0	9.32531037171106	8.69940408181534
68	Vacc_FL_Mtb_3_VC4	21	62100000	14550000	7.79309160017658	7.16286299332193	53	1	1	3	0	0	9.32531037171106	8.69940408181534
68	Vacc_FL_Mtb_3_VC4	23	878500000	12950000	8.94374176583131	7.11226976841727	53	1	1	3	0	0	9.32531037171106	8.69940408181534
68	Vacc_FL_Mtb_3_VC4	25	1.94e+08	12050000	8.28780172993023	7.08098704691089	53	1	1	3	0	0	9.32531037171106	8.69940408181534
68	Vacc_FL_Mtb_3_VC4	28	208500000	13150000	8.31910605930978	7.11892575282578	53	1	1	3	0	0	9.32531037171106	8.69940408181534
69	Vacc_FL_Mtb_4_VC4	0	1.474e+09	344500000	9.16849748352303	8.53718922624364	54	1	1	3	0	0	9.16849748352303	8.53718922624364
69	Vacc_FL_Mtb_4_VC4	2	272500000	54250000	8.43536650661266	7.73439974252057	54	1	1	3	0	0	9.16849748352303	8.53718922624364
69	Vacc_FL_Mtb_4_VC4	4	1.33e+08	20900000	8.12385164096709	7.32014628611105	54	1	1	3	0	0	9.16849748352303	8.53718922624364
69	Vacc_FL_Mtb_4_VC4	9	204150000	21700000	8.30994938425902	7.33645973384853	54	1	1	3	0	0	9.16849748352303	8.53718922624364
69	Vacc_FL_Mtb_4_VC4	11	167450000	20950000	8.22388515187589	7.32118402730231	54	1	1	3	0	0	9.16849748352303	8.53718922624364
69	Vacc_FL_Mtb_4_VC4	14	136450000	15300000	8.13497354000592	7.1846914308176	54	1	1	3	0	0	9.16849748352303	8.53718922624364
69	Vacc_FL_Mtb_4_VC4	18	120650000	17450000	8.0815273262448	7.2417954312952	54	1	1	3	0	0	9.16849748352303	8.53718922624364
69	Vacc_FL_Mtb_4_VC4	21	91250000	14600000	7.96023287312851	7.16435285578444	54	1	1	3	0	0	9.16849748352303	8.53718922624364
69	Vacc_FL_Mtb_4_VC4	23	594500000	14450000	8.77415185895471	7.15986784709257	54	1	1	3	0	0	9.16849748352303	8.53718922624364
69	Vacc_FL_Mtb_4_VC4	25	195050000	12200000	8.29014595464781	7.08635983067475	54	1	1	3	0	0	9.16849748352303	8.53718922624364
69	Vacc_FL_Mtb_4_VC4	28	309500000	11850000	8.49066065335614	7.07371835034612	54	1	1	3	0	0	9.16849748352303	8.53718922624364
70	Vacc_FL_Mtb_5_VC4	0	1120500000	105450000	9.04941186087108	8.02304658407551	55	1	1	3	0	0	9.04941186087108	8.02304658407551
70	Vacc_FL_Mtb_5_VC4	2	149800000	23550000	8.17551181336345	7.37199091146492	55	1	1	3	0	0	9.04941186087108	8.02304658407551
70	Vacc_FL_Mtb_5_VC4	4	124350000	16900000	8.09464578960596	7.22788670461367	55	1	1	3	0	0	9.04941186087108	8.02304658407551
70	Vacc_FL_Mtb_5_VC4	9	122550000	12900000	8.0883133155881	7.11058971029925	55	1	1	3	0	0	9.04941186087108	8.02304658407551
70	Vacc_FL_Mtb_5_VC4	11	102150000	14150000	8.00923837096847	7.15075643986031	55	1	1	3	0	0	9.04941186087108	8.02304658407551
70	Vacc_FL_Mtb_5_VC4	14	88900000	15300000	7.94890176097021	7.1846914308176	55	1	1	3	0	0	9.04941186087108	8.02304658407551
70	Vacc_FL_Mtb_5_VC4	18	65250000	14950000	7.81458051601032	7.17464119266045	55	1	1	3	0	0	9.04941186087108	8.02304658407551
70	Vacc_FL_Mtb_5_VC4	21	59600000	13150000	7.77524625974024	7.11892575282578	55	1	1	3	0	0	9.04941186087108	8.02304658407551
70	Vacc_FL_Mtb_5_VC4	23	2.81e+08	1.3e+07	8.44870631990508	7.11394335230684	55	1	1	3	0	0	9.04941186087108	8.02304658407551
70	Vacc_FL_Mtb_5_VC4	25	147750000	11450000	8.16952748955329	7.05880548667591	55	1	1	3	0	0	9.04941186087108	8.02304658407551
70	Vacc_FL_Mtb_5_VC4	28	141600000	11250000	8.15106325335375	7.05115252244738	55	1	1	3	0	0	9.04941186087108	8.02304658407551
71	vacc_fluorBCG_1_Flow_1	0	397500000	60400000	8.59933713299249	7.78103693862113	56	1	0	1	0	0	8.59933713299249	7.78103693862113
71	vacc_fluorBCG_1_Flow_1	2	268500000	44750000	8.42894429003557	7.65079303965193	56	1	0	1	0	0	8.59933713299249	7.78103693862113
71	vacc_fluorBCG_1_Flow_1	6	444500000	72400000	8.64787176530623	7.85973856619715	56	1	0	1	0	0	8.59933713299249	7.78103693862113
71	vacc_fluorBCG_1_Flow_1	14	253500000	45100000	8.40397796366936	7.65417654187796	56	1	0	1	0	0	8.59933713299249	7.78103693862113
71	vacc_fluorBCG_1_Flow_1	21	2.55e+08	38900000	8.40654018043396	7.58994960132571	56	1	0	1	0	0	8.59933713299249	7.78103693862113
72	vacc_fluorBCG_1_Flow_2	0	9.55e+08	1.86e+08	8.98000337158375	8.26951294421792	56	1	0	2	0	0	8.98000337158375	8.26951294421792
72	vacc_fluorBCG_1_Flow_2	2	3.83e+08	67200000	8.58319877396862	7.82736927305382	56	1	0	2	0	0	8.98000337158375	8.26951294421792
72	vacc_fluorBCG_1_Flow_2	7	4.1e+08	68400000	8.61278385671974	7.83505610172012	56	1	0	2	0	0	8.98000337158375	8.26951294421792
72	vacc_fluorBCG_1_Flow_2	14	4.54e+08	51300000	8.6570558528571	7.71011736511182	56	1	0	2	0	0	8.98000337158375	8.26951294421792
72	vacc_fluorBCG_1_Flow_2	21	3.87e+08	39950000	8.58771096501891	7.60151678365001	56	1	0	2	0	0	8.98000337158375	8.26951294421792
73	vacc_fluorBCG_1_VC_2	0	1.06e+09	182900000	9.02530586526477	8.26221370547642	56	1	0	0	0	0	9.02530586526477	8.26221370547642
73	vacc_fluorBCG_1_VC_2	2	1.32e+09	93750000	9.12057393120585	7.97197127639976	56	1	0	0	0	0	9.02530586526477	8.26221370547642
73	vacc_fluorBCG_1_VC_2	6	4.69e+08	29800000	8.67117284271508	7.47421626407626	56	1	0	0	0	0	9.02530586526477	8.26221370547642
73	vacc_fluorBCG_1_VC_2	9	1.8e+08	16300000	8.25527250510331	7.21218760440396	56	1	0	0	0	0	9.02530586526477	8.26221370547642
73	vacc_fluorBCG_1_VC_2	12	3.35e+08	24450000	8.52504480703685	7.38827886345964	56	1	0	0	0	0	9.02530586526477	8.26221370547642
73	vacc_fluorBCG_1_VC_2	14	2.09e+08	18450000	8.32014628611105	7.26599637049508	56	1	0	0	0	0	9.02530586526477	8.26221370547642
73	vacc_fluorBCG_1_VC_2	16	3.12e+08	19100000	8.49415459401844	7.28103336724773	56	1	0	0	0	0	9.02530586526477	8.26221370547642
73	vacc_fluorBCG_1_VC_2	19	2.51e+08	19900000	8.39967372148104	7.29885307640971	56	1	0	0	0	0	9.02530586526477	8.26221370547642
73	vacc_fluorBCG_1_VC_2	21	1.74e+08	15650000	8.2405492482826	7.19451434188247	56	1	0	0	0	0	9.02530586526477	8.26221370547642
73	vacc_fluorBCG_1_VC_2	23	81500000	10370000	7.91115760873998	7.01577875638904	56	1	0	0	0	0	9.02530586526477	8.26221370547642
73	vacc_fluorBCG_1_VC_2	26	1.41e+08	11595000	8.14921911265538	7.06427075297401	56	1	0	0	0	0	9.02530586526477	8.26221370547642
73	vacc_fluorBCG_1_VC_2	28	86200000	11570000	7.93550726582471	7.06333335895175	56	1	0	0	0	0	9.02530586526477	8.26221370547642
74	vacc_fluorBCG_2_Flow_1	0	6.58e+08	85950000	8.81822589361396	7.93424588102307	57	1	0	1	0	0	8.81822589361396	7.93424588102307
74	vacc_fluorBCG_2_Flow_1	2	5.66e+08	61900000	8.75281643118827	7.79169064902012	57	1	0	1	0	0	8.81822589361396	7.93424588102307
74	vacc_fluorBCG_2_Flow_1	6	6.05e+08	103400000	8.78175537465247	8.01452053875792	57	1	0	1	0	0	8.81822589361396	7.93424588102307
74	vacc_fluorBCG_2_Flow_1	14	4.48e+08	72950000	8.65127801399814	7.86302529622947	57	1	0	1	0	0	8.81822589361396	7.93424588102307
74	vacc_fluorBCG_2_Flow_1	21	4.39e+08	58650000	8.64246452024212	7.76826801645155	57	1	0	1	0	0	8.81822589361396	7.93424588102307
75	vacc_fluorBCG_2_Flow_2	0	1.32e+09	1.95e+08	9.12057393120585	8.29003461136252	57	1	0	2	0	0	9.12057393120585	8.29003461136252
75	vacc_fluorBCG_2_Flow_2	2	2.69e+08	51400000	8.42975228000241	7.71096311899528	57	1	0	2	0	0	9.12057393120585	8.29003461136252
75	vacc_fluorBCG_2_Flow_2	7	3.66e+08	51200000	8.56348108539441	7.70926996097583	57	1	0	2	0	0	9.12057393120585	8.29003461136252
75	vacc_fluorBCG_2_Flow_2	14	2.55e+08	34850000	8.40654018043396	7.54220278243403	57	1	0	2	0	0	9.12057393120585	8.29003461136252
75	vacc_fluorBCG_2_Flow_2	21	2.2e+08	28050000	8.34242268082221	7.44793286559218	57	1	0	2	0	0	9.12057393120585	8.29003461136252
76	vacc_fluorBCG_2_VC_2	0	7.89e+08	92750000	8.89707700320942	7.96731391828708	57	1	0	0	0	0	8.89707700320942	7.96731391828708
76	vacc_fluorBCG_2_VC_2	2	5.73e+08	36400000	8.75815462196739	7.56110138364906	57	1	0	0	0	0	8.89707700320942	7.96731391828708
76	vacc_fluorBCG_2_VC_2	6	6.74e+08	39950000	8.82865989653532	7.60151678365001	57	1	0	0	0	0	8.89707700320942	7.96731391828708
76	vacc_fluorBCG_2_VC_2	9	3.74e+08	22050000	8.57287160220048	7.34340859380386	57	1	0	0	0	0	8.89707700320942	7.96731391828708
76	vacc_fluorBCG_2_VC_2	12	5.17e+08	31250000	8.71349054309394	7.49485002168009	57	1	0	0	0	0	8.89707700320942	7.96731391828708
76	vacc_fluorBCG_2_VC_2	14	2.89e+08	20250000	8.46089784275655	7.30642502755069	57	1	0	0	0	0	8.89707700320942	7.96731391828708
76	vacc_fluorBCG_2_VC_2	16	3.19e+08	25450000	8.50379068305718	7.40568778667278	57	1	0	0	0	0	8.89707700320942	7.96731391828708
76	vacc_fluorBCG_2_VC_2	19	3.46e+08	20250000	8.53907609879278	7.30642502755069	57	1	0	0	0	0	8.89707700320942	7.96731391828708
76	vacc_fluorBCG_2_VC_2	21	3.22e+08	21300000	8.50785587169583	7.32837960343874	57	1	0	0	0	0	8.89707700320942	7.96731391828708
76	vacc_fluorBCG_2_VC_2	23	1.94e+08	11200000	8.28780172993023	7.04921802267018	57	1	0	0	0	0	8.89707700320942	7.96731391828708
76	vacc_fluorBCG_2_VC_2	26	1.73e+08	11280000	8.2380461031288	7.05230909964732	57	1	0	0	0	0	8.89707700320942	7.96731391828708
76	vacc_fluorBCG_2_VC_2	28	1.05e+08	11250000	8.02118929906994	7.05115252244738	57	1	0	0	0	0	8.89707700320942	7.96731391828708
77	vacc_fluorBCG_3_Flow_1	0	7.69e+08	107700000	8.88592633980143	8.03221570329798	58	1	0	1	0	0	8.88592633980143	8.03221570329798
77	vacc_fluorBCG_3_Flow_1	2	5.76e+08	74400000	8.76042248342321	7.87157293554588	58	1	0	1	0	0	8.88592633980143	8.03221570329798
77	vacc_fluorBCG_3_Flow_1	6	4.58e+08	100200000	8.66086547800387	8.00086772153123	58	1	0	1	0	0	8.88592633980143	8.03221570329798
77	vacc_fluorBCG_3_Flow_1	14	4.58e+08	73350000	8.66086547800387	7.8654001181793	58	1	0	1	0	0	8.88592633980143	8.03221570329798
77	vacc_fluorBCG_3_Flow_1	21	2.6e+08	41700000	8.41497334797082	7.62013605497376	58	1	0	1	0	0	8.88592633980143	8.03221570329798
78	vacc_fluorBCG_3_Flow_2	0	1.19e+09	230500000	9.07554696139253	8.36267092972567	58	1	0	2	0	0	9.07554696139253	8.36267092972567
78	vacc_fluorBCG_3_Flow_2	2	4.3e+08	58750000	8.63346845557959	7.76900787094377	58	1	0	2	0	0	9.07554696139253	8.36267092972567
78	vacc_fluorBCG_3_Flow_2	7	3.7e+08	56450000	8.56820172406699	7.75166394626099	58	1	0	2	0	0	9.07554696139253	8.36267092972567
78	vacc_fluorBCG_3_Flow_2	14	3.38e+08	41800000	8.52891670027766	7.62117628177504	58	1	0	2	0	0	9.07554696139253	8.36267092972567
78	vacc_fluorBCG_3_Flow_2	21	1.72e+08	23150000	8.23552844690755	7.36455099535397	58	1	0	2	0	0	9.07554696139253	8.36267092972567
79	vacc_fluorBCG_3_VC_2	0	8.49e+08	100300000	8.92890769024395	8.00130093302042	58	1	0	0	0	0	8.92890769024395	8.00130093302042
79	vacc_fluorBCG_3_VC_2	2	6.54e+08	44400000	8.81557774832427	7.64738297011462	58	1	0	0	0	0	8.92890769024395	8.00130093302042
79	vacc_fluorBCG_3_VC_2	6	9.46e+08	56250000	8.97589113640179	7.7501225267834	58	1	0	0	0	0	8.92890769024395	8.00130093302042
79	vacc_fluorBCG_3_VC_2	9	3.75e+08	17500000	8.57403126772772	7.24303804868629	58	1	0	0	0	0	8.92890769024395	8.00130093302042
79	vacc_fluorBCG_3_VC_2	12	7.22e+08	39300000	8.85853719756964	7.59439255037543	58	1	0	0	0	0	8.92890769024395	8.00130093302042
79	vacc_fluorBCG_3_VC_2	14	2.52e+08	1.9e+07	8.40140054078154	7.27875360095283	58	1	0	0	0	0	8.92890769024395	8.00130093302042
79	vacc_fluorBCG_3_VC_2	16	4,00E+08	23800000	8.60205999132796	7.37657695705651	58	1	0	0	0	0	8.92890769024395	8.00130093302042
79	vacc_fluorBCG_3_VC_2	19	3.99e+08	22100000	8.60097289568675	7.34439227368511	58	1	0	0	0	0	8.92890769024395	8.00130093302042
79	vacc_fluorBCG_3_VC_2	21	3.85e+08	23550000	8.5854607295085	7.37199091146492	58	1	0	0	0	0	8.92890769024395	8.00130093302042
79	vacc_fluorBCG_3_VC_2	23	2.09e+08	12650000	8.32014628611105	7.10209052551184	58	1	0	0	0	0	8.92890769024395	8.00130093302042
79	vacc_fluorBCG_3_VC_2	26	2.09e+08	12650000	8.32014628611105	7.10209052551184	58	1	0	0	0	0	8.92890769024395	8.00130093302042
79	vacc_fluorBCG_3_VC_2	28	1.86e+08	10950000	8.26951294421792	7.03941411917614	58	1	0	0	0	0	8.92890769024395	8.00130093302042
80	vacc_fluorBCG_4_Flow_1	0	6.57e+08	87100000	8.81756536955978	7.94001815500766	59	1	0	1	0	0	8.81756536955978	7.94001815500766
80	vacc_fluorBCG_4_Flow_1	2	7.17e+08	91250000	8.8555191556678	7.96023287312851	59	1	0	1	0	0	8.81756536955978	7.94001815500766
80	vacc_fluorBCG_4_Flow_1	6	9.46e+08	134650000	8.97589113640179	8.12920635774753	59	1	0	1	0	0	8.81756536955978	7.94001815500766
80	vacc_fluorBCG_4_Flow_1	14	8.96e+08	120050000	8.95230800966213	8.07936216439305	59	1	0	1	0	0	8.81756536955978	7.94001815500766
80	vacc_fluorBCG_4_Flow_1	21	8.3e+08	102500000	8.91907809237607	8.01072386539177	59	1	0	1	0	0	8.81756536955978	7.94001815500766
81	vacc_fluorBCG_4_Flow_2	0	1.63e+09	316500000	9.21218760440396	8.50037371435337	59	1	0	2	0	0	9.21218760440396	8.50037371435337
81	vacc_fluorBCG_4_Flow_2	2	1.01e+09	115650000	9.00432137378264	8.06314563710664	59	1	0	2	0	0	9.21218760440396	8.50037371435337
81	vacc_fluorBCG_4_Flow_2	7	8.29e+08	101200000	8.91855453055027	8.00518051250378	59	1	0	2	0	0	9.21218760440396	8.50037371435337
81	vacc_fluorBCG_4_Flow_2	14	5.56e+08	54450000	8.74507479158206	7.73599788409179	59	1	0	2	0	0	9.21218760440396	8.50037371435337
81	vacc_fluorBCG_4_Flow_2	21	3.81e+08	45550000	8.58092497567562	7.65848838130902	59	1	0	2	0	0	9.21218760440396	8.50037371435337
82	vacc_fluorBCG_4_VC_2	0	8.53e+08	89950000	8.93094903116752	7.95400116768157	59	1	0	0	0	0	8.93094903116752	7.95400116768157
82	vacc_fluorBCG_4_VC_2	2	7.15e+08	46600000	8.85430604180108	7.66838591669	59	1	0	0	0	0	8.93094903116752	7.95400116768157
82	vacc_fluorBCG_4_VC_2	6	8.14e+08	43100000	8.9106244048892	7.63447727016073	59	1	0	0	0	0	8.93094903116752	7.95400116768157
82	vacc_fluorBCG_4_VC_2	9	4.99e+08	21950000	8.69810054562339	7.34143452457814	59	1	0	0	0	0	8.93094903116752	7.95400116768157
82	vacc_fluorBCG_4_VC_2	12	4.03e+08	24350000	8.60530504614111	7.38649896555065	59	1	0	0	0	0	8.93094903116752	7.95400116768157
82	vacc_fluorBCG_4_VC_2	14	3.14e+08	25950000	8.49692964807321	7.41413736218448	59	1	0	0	0	0	8.93094903116752	7.95400116768157
82	vacc_fluorBCG_4_VC_2	16	2.91e+08	36050000	8.46389298898591	7.55690526905545	59	1	0	0	0	0	8.93094903116752	7.95400116768157
82	vacc_fluorBCG_4_VC_2	19	3.2e+08	13600000	8.50514997831991	7.13353890837022	59	1	0	0	0	0	8.93094903116752	7.95400116768157
82	vacc_fluorBCG_4_VC_2	21	2.62e+08	18850000	8.41830129131974	7.27531135454181	59	1	0	0	0	0	8.93094903116752	7.95400116768157
82	vacc_fluorBCG_4_VC_2	23	1.49e+08	12410000	8.17318626841227	7.09377178149873	59	1	0	0	0	0	8.93094903116752	7.95400116768157
82	vacc_fluorBCG_4_VC_2	26	1.21e+08	10435000	8.08278537031645	7.01849245340147	59	1	0	0	0	0	8.93094903116752	7.95400116768157
82	vacc_fluorBCG_4_VC_2	28	64800000	7210000	7.81157500587059	6.85793526471943	59	1	0	0	0	0	8.93094903116752	7.95400116768157
83	vacc_fluorBCG_5_Flow_1	0	7.82e+08	106350000	8.89320675305985	8.02673749423875	60	1	0	1	0	0	8.89320675305985	8.02673749423875
83	vacc_fluorBCG_5_Flow_1	2	3.94e+08	69600000	8.59549622182557	7.84260923961056	60	1	0	1	0	0	8.89320675305985	8.02673749423875
83	vacc_fluorBCG_5_Flow_1	6	4.58e+08	134650000	8.66086547800387	8.12920635774753	60	1	0	1	0	0	8.89320675305985	8.02673749423875
83	vacc_fluorBCG_5_Flow_1	14	4.13e+08	63900000	8.6159500516564	7.8055008581584	60	1	0	1	0	0	8.89320675305985	8.02673749423875
83	vacc_fluorBCG_5_Flow_1	21	2.94e+08	46050000	8.46834733041216	7.66322963453287	60	1	0	1	0	0	8.89320675305985	8.02673749423875
84	vacc_fluorBCG_5_Flow_2	0	1.01e+09	175500000	9.00432137378264	8.24427712080184	60	1	0	2	0	0	9.00432137378264	8.24427712080184
84	vacc_fluorBCG_5_Flow_2	2	3.74e+08	71600000	8.57287160220048	7.85491302230786	60	1	0	2	0	0	9.00432137378264	8.24427712080184
84	vacc_fluorBCG_5_Flow_2	7	5.27e+08	74950000	8.72181061521255	7.8747716371843	60	1	0	2	0	0	9.00432137378264	8.24427712080184
84	vacc_fluorBCG_5_Flow_2	14	2.55e+08	42400000	8.40654018043396	7.62736585659273	60	1	0	2	0	0	9.00432137378264	8.24427712080184
84	vacc_fluorBCG_5_Flow_2	21	1.78e+08	2.3e+07	8.25042000230889	7.36172783601759	60	1	0	2	0	0	9.00432137378264	8.24427712080184
85	vacc_fluorBCG_5_VC_2	0	2120000	137700001	6.32633586092875	8.13893394025692	60	1	0	0	0	1	-99	8.13893394025692
85	vacc_fluorBCG_5_VC_2	2	9.38e+08	68250000	8.97220283837907	7.83410265571279	60	1	0	0	0	0	-99	8.13893394025692
85	vacc_fluorBCG_5_VC_2	6	6.8e+08	44100000	8.83250891270624	7.64443858946784	60	1	0	0	0	0	-99	8.13893394025692
85	vacc_fluorBCG_5_VC_2	9	5.78e+08	36150000	8.76192783842053	7.55810830163055	60	1	0	0	0	0	-99	8.13893394025692
85	vacc_fluorBCG_5_VC_2	12	4.79e+08	33950000	8.68033551341456	7.53083977861652	60	1	0	0	0	0	-99	8.13893394025692
85	vacc_fluorBCG_5_VC_2	14	2.51e+08	23535000	8.39967372148104	7.37171420264262	60	1	0	0	0	0	-99	8.13893394025692
85	vacc_fluorBCG_5_VC_2	16	4.32e+08	32900000	8.63548374681491	7.51719589794997	60	1	0	0	0	0	-99	8.13893394025692
85	vacc_fluorBCG_5_VC_2	19	4.29e+08	29950000	8.63245729218472	7.47639682672533	60	1	0	0	0	0	-99	8.13893394025692
85	vacc_fluorBCG_5_VC_2	21	5.11e+08	28350000	8.70842090013471	7.45255306322893	60	1	0	0	0	0	-99	8.13893394025692
85	vacc_fluorBCG_5_VC_2	23	1.47e+08	21800000	8.16731733474818	7.33845649360461	60	1	0	0	0	0	-99	8.13893394025692
85	vacc_fluorBCG_5_VC_2	26	2.76e+08	17700000	8.44090908206522	7.24797326636181	60	1	0	0	0	0	-99	8.13893394025692
85	vacc_fluorBCG_5_VC_2	28	2.37e+08	10905000	8.3747483460101	7.03762566991472	60	1	0	0	0	0	-99	8.13893394025692
86	Vacc_fluorBCG_H37Rv_1_VC_2	0	1.27e+09	1.92e+08	9.10380372095596	8.28330122870355	61	1	0	0	1	0	9.10380372095596	8.28330122870355
86	Vacc_fluorBCG_H37Rv_1_VC_2	2	1.12e+09	7.5e+07	9.04921802267018	7.8750612633917	61	1	0	0	1	0	9.10380372095596	8.28330122870355
86	Vacc_fluorBCG_H37Rv_1_VC_2	6	8.25e+08	56100000	8.91645394854993	7.74896286125616	61	1	0	0	1	0	9.10380372095596	8.28330122870355
86	Vacc_fluorBCG_H37Rv_1_VC_2	9	5.1e+08	3.6e+07	8.70757017609794	7.55630250076729	61	1	0	0	1	0	9.10380372095596	8.28330122870355
86	Vacc_fluorBCG_H37Rv_1_VC_2	12	9.83e+08	54550000	8.99255351783214	7.73679475492436	61	1	0	0	1	0	9.10380372095596	8.28330122870355
86	Vacc_fluorBCG_H37Rv_1_VC_2	14	8.71e+08	39050000	8.94001815500766	7.59162103821332	61	1	0	0	1	0	9.10380372095596	8.28330122870355
86	Vacc_fluorBCG_H37Rv_1_VC_2	16	9.72e+08	55750000	8.98766626492627	7.7462448717202	61	1	0	0	1	0	9.10380372095596	8.28330122870355
86	Vacc_fluorBCG_H37Rv_1_VC_2	19	9.54e+08	37350000	8.97954837470409	7.57229060615142	61	1	0	0	1	0	9.10380372095596	8.28330122870355
86	Vacc_fluorBCG_H37Rv_1_VC_2	21	7.66e+08	33050000	8.8842287696326	7.51917146382166	61	1	0	0	1	0	9.10380372095596	8.28330122870355
86	Vacc_fluorBCG_H37Rv_1_VC_2	23	5.81e+08	22900000	8.76417613239033	7.35983548233989	61	1	0	0	1	0	9.10380372095596	8.28330122870355
86	Vacc_fluorBCG_H37Rv_1_VC_2	26	5.66e+08	16650000	8.75281643118827	7.22141423784234	61	1	0	0	1	0	9.10380372095596	8.28330122870355
86	Vacc_fluorBCG_H37Rv_1_VC_2	28	4.22e+08	17500000	8.62531245096167	7.24303804868629	61	1	0	0	1	0	9.10380372095596	8.28330122870355
87	Vacc_FluorBCG_H37Rv_1_VC4	0	7.54e+08	64550000	8.87737134586977	7.80989624660244	62	1	0	3	1	0	8.87737134586977	7.80989624660244
87	Vacc_FluorBCG_H37Rv_1_VC4	2	4.42e+08	30400000	8.64542226934909	7.48287358360875	62	1	0	3	1	0	8.87737134586977	7.80989624660244
87	Vacc_FluorBCG_H37Rv_1_VC4	4	3.43e+08	27150000	8.53529412004277	7.43376983392487	62	1	0	3	1	0	8.87737134586977	7.80989624660244
87	Vacc_FluorBCG_H37Rv_1_VC4	9	3.79e+08	26150000	8.57863920996807	7.41747169320329	62	1	0	3	1	0	8.87737134586977	7.80989624660244
87	Vacc_FluorBCG_H37Rv_1_VC4	11	3.71e+08	18700000	8.56937390961505	7.2718416065365	62	1	0	3	1	0	8.87737134586977	7.80989624660244
87	Vacc_FluorBCG_H37Rv_1_VC4	14	1.85e+08	13230000	8.26717172840301	7.1215598441875	62	1	0	3	1	0	8.87737134586977	7.80989624660244
87	Vacc_FluorBCG_H37Rv_1_VC4	18	1.85e+08	19750000	8.26717172840301	7.29556709996248	62	1	0	3	1	0	8.87737134586977	7.80989624660244
87	Vacc_FluorBCG_H37Rv_1_VC4	21	2.04e+08	16500000	8.3096301674259	7.21748394421391	62	1	0	3	1	0	8.87737134586977	7.80989624660244
87	Vacc_FluorBCG_H37Rv_1_VC4	23	1.37e+08	12100000	8.13672056715641	7.08278537031645	62	1	0	3	1	0	8.87737134586977	7.80989624660244
87	Vacc_FluorBCG_H37Rv_1_VC4	25	1.14e+08	13100000	8.05690485133647	7.11727129565576	62	1	0	3	1	0	8.87737134586977	7.80989624660244
87	Vacc_FluorBCG_H37Rv_1_VC4	28	90700000	11900000	7.9576072870601	7.07554696139253	62	1	0	3	1	0	8.87737134586977	7.80989624660244
88	Vacc_fluorBCG_H37Rv_2_VC_2	0	1016500000	1.52e+08	9.00710738297406	8.18184358794477	63	1	0	0	1	0	9.00710738297406	8.18184358794477
88	Vacc_fluorBCG_H37Rv_2_VC_2	2	6.12e+08	48450000	8.78675142214556	7.68529378138678	63	1	0	0	1	0	9.00710738297406	8.18184358794477
88	Vacc_fluorBCG_H37Rv_2_VC_2	6	8.32e+08	57500000	8.92012332629072	7.75966784468963	63	1	0	0	1	0	9.00710738297406	8.18184358794477
88	Vacc_fluorBCG_H37Rv_2_VC_2	9	6.55e+08	36350000	8.81624129999178	7.56050441519506	63	1	0	0	1	0	9.00710738297406	8.18184358794477
88	Vacc_fluorBCG_H37Rv_2_VC_2	12	5.07e+08	35900000	8.70500795933334	7.55509444857832	63	1	0	0	1	0	9.00710738297406	8.18184358794477
88	Vacc_fluorBCG_H37Rv_2_VC_2	14	3.75e+08	22150000	8.57403126772772	7.34537373055909	63	1	0	0	1	0	9.00710738297406	8.18184358794477
88	Vacc_fluorBCG_H37Rv_2_VC_2	16	3.48e+08	31600000	8.54157924394658	7.4996870826184	63	1	0	0	1	0	9.00710738297406	8.18184358794477
88	Vacc_fluorBCG_H37Rv_2_VC_2	19	4.79e+08	33200000	8.68033551341456	7.52113808370404	63	1	0	0	1	0	9.00710738297406	8.18184358794477
88	Vacc_fluorBCG_H37Rv_2_VC_2	21	3.95e+08	25100000	8.59659709562646	7.39967372148104	63	1	0	0	1	0	9.00710738297406	8.18184358794477
88	Vacc_fluorBCG_H37Rv_2_VC_2	23	2.58e+08	13550000	8.41161970596323	7.13193929521042	63	1	0	0	1	0	9.00710738297406	8.18184358794477
88	Vacc_fluorBCG_H37Rv_2_VC_2	26	2.24e+08	10785000	8.35024801833416	7.03282014943856	63	1	0	0	1	0	9.00710738297406	8.18184358794477
88	Vacc_fluorBCG_H37Rv_2_VC_2	28	196500000	13500000	8.29336255471144	7.13033376849501	63	1	0	0	1	0	9.00710738297406	8.18184358794477
89	Vacc_FluorBCG_H37Rv_2_VC4	0	1.65e+09	1.45e+08	9.21748394421391	8.16136800223497	64	1	0	3	1	0	9.21748394421391	8.16136800223497
89	Vacc_FluorBCG_H37Rv_2_VC4	2	1.12e+09	69150000	9.04921802267018	7.83979218444533	64	1	0	3	1	0	9.21748394421391	8.16136800223497
89	Vacc_FluorBCG_H37Rv_2_VC4	4	8.65e+08	5.7e+07	8.93701610746481	7.75587485567249	64	1	0	3	1	0	9.21748394421391	8.16136800223497
89	Vacc_FluorBCG_H37Rv_2_VC4	9	1.05e+09	49100000	9.02118929906994	7.69108149212297	64	1	0	3	1	0	9.21748394421391	8.16136800223497
89	Vacc_FluorBCG_H37Rv_2_VC4	11	1.06e+09	45800000	9.02530586526477	7.66086547800387	64	1	0	3	1	0	9.21748394421391	8.16136800223497
89	Vacc_FluorBCG_H37Rv_2_VC4	14	8.01e+08	30850000	8.90363251608424	7.48925516836926	64	1	0	3	1	0	9.21748394421391	8.16136800223497
89	Vacc_FluorBCG_H37Rv_2_VC4	18	7.6e+08	31450000	8.88081359228079	7.49762064978129	64	1	0	3	1	0	9.21748394421391	8.16136800223497
89	Vacc_FluorBCG_H37Rv_2_VC4	21	5.63e+08	25250000	8.75050839485135	7.40226138245468	64	1	0	3	1	0	9.21748394421391	8.16136800223497
89	Vacc_FluorBCG_H37Rv_2_VC4	23	4.38e+08	20350000	8.6414741105041	7.30856441356124	64	1	0	3	1	0	9.21748394421391	8.16136800223497
89	Vacc_FluorBCG_H37Rv_2_VC4	25	3.47e+08	19450000	8.54032947479087	7.28891960566173	64	1	0	3	1	0	9.21748394421391	8.16136800223497
89	Vacc_FluorBCG_H37Rv_2_VC4	28	2.45e+08	14500000	8.38916608436453	7.16136800223498	64	1	0	3	1	0	9.21748394421391	8.16136800223497
90	Vacc_fluorBCG_H37Rv_3_VC_2	0	1.229e+09	124500000	9.08955188288645	8.09516935143176	65	1	0	0	1	0	9.08955188288645	8.09516935143176
90	Vacc_fluorBCG_H37Rv_3_VC_2	2	8.63e+08	53700000	8.93601079571521	7.72997428569956	65	1	0	0	1	0	9.08955188288645	8.09516935143176
90	Vacc_fluorBCG_H37Rv_3_VC_2	6	4.17e+08	4,00E+07	8.62013605497376	7.60205999132796	65	1	0	0	1	0	9.08955188288645	8.09516935143176
90	Vacc_fluorBCG_H37Rv_3_VC_2	9	3.71e+08	23700000	8.56937390961505	7.3747483460101	65	1	0	0	1	0	9.08955188288645	8.09516935143176
90	Vacc_fluorBCG_H37Rv_3_VC_2	12	3.66e+08	26550000	8.56348108539441	7.42406452541749	65	1	0	0	1	0	9.08955188288645	8.09516935143176
90	Vacc_fluorBCG_H37Rv_3_VC_2	14	5.64e+08	25100000	8.75127910398334	7.39967372148104	65	1	0	0	1	0	9.08955188288645	8.09516935143176
90	Vacc_fluorBCG_H37Rv_3_VC_2	16	4.11e+08	28450000	8.61384182187607	7.45408227073109	65	1	0	0	1	0	9.08955188288645	8.09516935143176
90	Vacc_fluorBCG_H37Rv_3_VC_2	19	5.05e+08	26850000	8.70329137811866	7.42894429003557	65	1	0	0	1	0	9.08955188288645	8.09516935143176
90	Vacc_fluorBCG_H37Rv_3_VC_2	21	3.6e+08	18175000	8.55630250076729	7.25947441953108	65	1	0	0	1	0	9.08955188288645	8.09516935143176
90	Vacc_fluorBCG_H37Rv_3_VC_2	23	2.77e+08	14300000	8.44247976906445	7.15533603746506	65	1	0	0	1	0	9.08955188288645	8.09516935143176
90	Vacc_fluorBCG_H37Rv_3_VC_2	26	3.1e+08	12325000	8.49136169383427	7.09078692794927	65	1	0	0	1	0	9.08955188288645	8.09516935143176
90	Vacc_fluorBCG_H37Rv_3_VC_2	28	2.3e+08	14400000	8.36172783601759	7.15836249209525	65	1	0	0	1	0	9.08955188288645	8.09516935143176
91	Vacc_FluorBCG_H37Rv_3_VC4	0	1.2e+09	1.07e+08	9.07918124604763	8.02938377768521	66	1	0	3	1	0	9.07918124604763	8.02938377768521
91	Vacc_FluorBCG_H37Rv_3_VC4	2	1.13e+09	68550000	9.05307844348342	7.83600745912553	66	1	0	3	1	0	9.07918124604763	8.02938377768521
91	Vacc_FluorBCG_H37Rv_3_VC4	4	1.35e+09	78150000	9.13033376849501	7.89292898235521	66	1	0	3	1	0	9.07918124604763	8.02938377768521
91	Vacc_FluorBCG_H37Rv_3_VC4	9	1.45e+09	73200000	9.16136800223497	7.86451108105839	66	1	0	3	1	0	9.07918124604763	8.02938377768521
91	Vacc_FluorBCG_H37Rv_3_VC4	11	1.59e+09	7.3e+07	9.20139712432045	7.86332286012046	66	1	0	3	1	0	9.07918124604763	8.02938377768521
91	Vacc_FluorBCG_H37Rv_3_VC4	14	1.13e+09	54350000	9.05307844348342	7.73519954842231	66	1	0	3	1	0	9.07918124604763	8.02938377768521
91	Vacc_FluorBCG_H37Rv_3_VC4	18	1.02e+09	46450000	9.00860017176192	7.66698571832966	66	1	0	3	1	0	9.07918124604763	8.02938377768521
91	Vacc_FluorBCG_H37Rv_3_VC4	21	9.87e+08	40050000	8.99431715266964	7.60260252042026	66	1	0	3	1	0	9.07918124604763	8.02938377768521
91	Vacc_FluorBCG_H37Rv_3_VC4	23	7.15e+08	26500000	8.85430604180108	7.42324587393681	66	1	0	3	1	0	9.07918124604763	8.02938377768521
91	Vacc_FluorBCG_H37Rv_3_VC4	25	5.35e+08	23850000	8.72835378202123	7.37748838337613	66	1	0	3	1	0	9.07918124604763	8.02938377768521
91	Vacc_FluorBCG_H37Rv_3_VC4	28	4.56e+08	22550000	8.65896484266444	7.35314654621398	66	1	0	3	1	0	9.07918124604763	8.02938377768521
92	Vacc_fluorBCG_H37Rv_4_VC_2	0	1.18e+09	92150000	9.07188200730613	7.96449533955509	67	1	0	0	1	0	9.07188200730613	7.96449533955509
92	Vacc_fluorBCG_H37Rv_4_VC_2	2	1.35e+09	85550000	9.13033376849501	7.93222001387712	67	1	0	0	1	0	9.07188200730613	7.96449533955509
92	Vacc_fluorBCG_H37Rv_4_VC_2	6	6.15e+08	3.5e+07	8.78887511577542	7.54406804435028	67	1	0	0	1	0	9.07188200730613	7.96449533955509
92	Vacc_fluorBCG_H37Rv_4_VC_2	9	4.03e+08	14200000	8.60530504614111	7.15228834438306	67	1	0	0	1	0	9.07188200730613	7.96449533955509
92	Vacc_fluorBCG_H37Rv_4_VC_2	12	1.48e+08	17900000	8.17026171539496	7.25285303097989	67	1	0	0	1	0	9.07188200730613	7.96449533955509
92	Vacc_fluorBCG_H37Rv_4_VC_2	14	96850000	9995000	7.98609962505513	6.99978279845414	67	1	0	0	1	0	9.07188200730613	7.96449533955509
92	Vacc_fluorBCG_H37Rv_4_VC_2	16	91600000	13650000	7.96189547366785	7.13513265137678	67	1	0	0	1	0	9.07188200730613	7.96449533955509
92	Vacc_fluorBCG_H37Rv_4_VC_2	19	1.16e+08	13300000	8.06445798922692	7.12385164096709	67	1	0	0	1	0	9.07188200730613	7.96449533955509
92	Vacc_fluorBCG_H37Rv_4_VC_2	21	1.07e+08	11250000	8.02938377768521	7.05115252244738	67	1	0	0	1	0	9.07188200730613	7.96449533955509
92	Vacc_fluorBCG_H37Rv_4_VC_2	23	78150000	12150000	7.89292898235521	7.08457627793433	67	1	0	0	1	0	9.07188200730613	7.96449533955509
92	Vacc_fluorBCG_H37Rv_4_VC_2	26	76450000	7815000	7.88337748974834	6.89292898235521	67	1	0	0	1	0	9.07188200730613	7.96449533955509
92	Vacc_fluorBCG_H37Rv_4_VC_2	28	68950000	12250000	7.83853427051187	7.08813608870055	67	1	0	0	1	0	9.07188200730613	7.96449533955509
93	Vacc_FluorBCG_H37Rv_4_VC4	0	1.49e+09	147500000	9.17318626841227	8.16879202031418	68	1	0	3	1	0	9.17318626841227	8.16879202031418
93	Vacc_FluorBCG_H37Rv_4_VC4	2	7.82e+08	58800000	8.89320675305985	7.76937732607614	68	1	0	3	1	0	9.17318626841227	8.16879202031418
93	Vacc_FluorBCG_H37Rv_4_VC4	4	1.17e+09	72400000	9.06818586174616	7.85973856619715	68	1	0	3	1	0	9.17318626841227	8.16879202031418
93	Vacc_FluorBCG_H37Rv_4_VC4	9	1.3e+09	66350000	9.11394335230684	7.82184092720045	68	1	0	3	1	0	9.17318626841227	8.16879202031418
93	Vacc_FluorBCG_H37Rv_4_VC4	11	1.26e+09	55600000	9.10037054511756	7.74507479158206	68	1	0	3	1	0	9.17318626841227	8.16879202031418
93	Vacc_FluorBCG_H37Rv_4_VC4	14	8.14e+08	23010000	8.9106244048892	7.36191661866864	68	1	0	3	1	0	9.17318626841227	8.16879202031418
93	Vacc_FluorBCG_H37Rv_4_VC4	18	6.57e+08	33850000	8.81756536955978	7.52955867302116	68	1	0	3	1	0	9.17318626841227	8.16879202031418
93	Vacc_FluorBCG_H37Rv_4_VC4	21	5.55e+08	2.8e+07	8.74429298312268	7.44715803134222	68	1	0	3	1	0	9.17318626841227	8.16879202031418
93	Vacc_FluorBCG_H37Rv_4_VC4	23	4.1e+08	21650000	8.61278385671974	7.33545790068938	68	1	0	3	1	0	9.17318626841227	8.16879202031418
93	Vacc_FluorBCG_H37Rv_4_VC4	25	3.13e+08	17850000	8.49554433754645	7.25163822044821	68	1	0	3	1	0	9.17318626841227	8.16879202031418
93	Vacc_FluorBCG_H37Rv_4_VC4	28	2.35e+08	16600000	8.37106786227174	7.22010808804005	68	1	0	3	1	0	9.17318626841227	8.16879202031418
94	Vacc_fluorBCG_H37Rv_5_VC_2	0	1.328e+09	144250000	9.123198075032	8.15911582182777	69	1	0	0	1	0	9.123198075032	8.15911582182777
94	Vacc_fluorBCG_H37Rv_5_VC_2	2	5.93e+08	57500000	8.77305469336426	7.75966784468963	69	1	0	0	1	0	9.123198075032	8.15911582182777
94	Vacc_fluorBCG_H37Rv_5_VC_2	6	1.95e+08	18350000	8.29003461136252	7.26363606858811	69	1	0	0	1	0	9.123198075032	8.15911582182777
94	Vacc_fluorBCG_H37Rv_5_VC_2	9	1.31e+08	11850000	8.11727129565576	7.07371835034612	69	1	0	0	1	0	9.123198075032	8.15911582182777
94	Vacc_fluorBCG_H37Rv_5_VC_2	12	4.98e+08	33050000	8.69722934275972	7.51917146382166	69	1	0	0	1	0	9.123198075032	8.15911582182777
94	Vacc_fluorBCG_H37Rv_5_VC_2	14	3.68e+08	15720000	8.56584781867352	7.19645254170339	69	1	0	0	1	0	9.123198075032	8.15911582182777
94	Vacc_fluorBCG_H37Rv_5_VC_2	16	3.58e+08	32900000	8.55388302664387	7.51719589794997	69	1	0	0	1	0	9.123198075032	8.15911582182777
94	Vacc_fluorBCG_H37Rv_5_VC_2	19	5.75e+08	38300000	8.75966784468963	7.58319877396862	69	1	0	0	1	0	9.123198075032	8.15911582182777
94	Vacc_fluorBCG_H37Rv_5_VC_2	21	4.1e+08	26150000	8.61278385671974	7.41747169320329	69	1	0	0	1	0	9.123198075032	8.15911582182777
94	Vacc_fluorBCG_H37Rv_5_VC_2	23	3.09e+08	2.3e+07	8.48995847942484	7.36172783601759	69	1	0	0	1	0	9.123198075032	8.15911582182777
94	Vacc_fluorBCG_H37Rv_5_VC_2	26	2.87e+08	11450000	8.45788189673399	7.05880548667591	69	1	0	0	1	0	9.123198075032	8.15911582182777
94	Vacc_fluorBCG_H37Rv_5_VC_2	28	2.42e+08	14700000	8.38381536598043	7.16731733474818	69	1	0	0	1	0	9.123198075032	8.15911582182777
95	Vacc_FluorBCG_H37Rv_5_VC4	0	1.33e+09	2.68e+08	9.12385164096709	8.42813479402879	70	1	0	3	1	0	9.12385164096709	8.42813479402879
95	Vacc_FluorBCG_H37Rv_5_VC4	2	1.13e+09	8.4e+07	9.05307844348342	7.92427928606188	70	1	0	3	1	0	9.12385164096709	8.42813479402879
95	Vacc_FluorBCG_H37Rv_5_VC4	4	8.32e+08	51250000	8.92012332629072	7.70969386972779	70	1	0	3	1	0	9.12385164096709	8.42813479402879
95	Vacc_FluorBCG_H37Rv_5_VC4	9	6.39e+08	39750000	8.8055008581584	7.59933713299249	70	1	0	3	1	0	9.12385164096709	8.42813479402879
95	Vacc_FluorBCG_H37Rv_5_VC4	11	7.46e+08	33800000	8.87273882747267	7.52891670027766	70	1	0	3	1	0	9.12385164096709	8.42813479402879
95	Vacc_FluorBCG_H37Rv_5_VC4	14	5.01e+08	23200000	8.69983772586725	7.3654879848909	70	1	0	3	1	0	9.12385164096709	8.42813479402879
95	Vacc_FluorBCG_H37Rv_5_VC4	18	4.31e+08	25500000	8.63447727016073	7.40654018043396	70	1	0	3	1	0	9.12385164096709	8.42813479402879
95	Vacc_FluorBCG_H37Rv_5_VC4	21	4.31e+08	23400000	8.63447727016073	7.36921585741014	70	1	0	3	1	0	9.12385164096709	8.42813479402879
95	Vacc_FluorBCG_H37Rv_5_VC4	23	3.41e+08	18250000	8.5327543789925	7.26126286879249	70	1	0	3	1	0	9.12385164096709	8.42813479402879
95	Vacc_FluorBCG_H37Rv_5_VC4	25	2.34e+08	18250000	8.36921585741014	7.26126286879249	70	1	0	3	1	0	9.12385164096709	8.42813479402879
95	Vacc_FluorBCG_H37Rv_5_VC4	28	2.18e+08	16750000	8.33845649360461	7.22401481137286	70	1	0	3	1	0	9.12385164096709	8.42813479402879
96	vacc_FluorTB_H37Rv_1_VC4	0	1.84e+09	3.29e+08	9.26481782300954	8.51719589794997	71	1	1	3	1	0	9.26481782300954	8.51719589794997
96	vacc_FluorTB_H37Rv_1_VC4	2	8.44e+08	60850000	8.92634244662566	7.78426058256608	71	1	1	3	1	0	9.26481782300954	8.51719589794997
96	vacc_FluorTB_H37Rv_1_VC4	4	6.19e+08	4.8e+07	8.79169064902012	7.68124123737559	71	1	1	3	1	0	9.26481782300954	8.51719589794997
96	vacc_FluorTB_H37Rv_1_VC4	9	9.12e+08	74800000	8.95999483832842	7.87390159786446	71	1	1	3	1	0	9.26481782300954	8.51719589794997
96	vacc_FluorTB_H37Rv_1_VC4	11	7.05e+08	6.4e+07	8.8481891169914	7.80617997398389	71	1	1	3	1	0	9.26481782300954	8.51719589794997
96	vacc_FluorTB_H37Rv_1_VC4	14	1.02e+09	71800000	9.00860017176192	7.8561244442423	71	1	1	3	1	0	9.26481782300954	8.51719589794997
96	vacc_FluorTB_H37Rv_1_VC4	18	8.16e+08	53200000	8.91169015875386	7.72591163229505	71	1	1	3	1	0	9.26481782300954	8.51719589794997
96	vacc_FluorTB_H37Rv_1_VC4	21	6.62e+08	3.8e+07	8.8208579894397	7.57978359661681	71	1	1	3	1	0	9.26481782300954	8.51719589794997
96	vacc_FluorTB_H37Rv_1_VC4	23	5.53e+08	30400000	8.7427251313047	7.48287358360875	71	1	1	3	1	0	9.26481782300954	8.51719589794997
96	vacc_FluorTB_H37Rv_1_VC4	25	4.32e+08	23550000	8.63548374681491	7.37199091146492	71	1	1	3	1	0	9.26481782300954	8.51719589794997
96	vacc_FluorTB_H37Rv_1_VC4	28	3.31e+08	21800000	8.51982799377572	7.33845649360461	71	1	1	3	1	0	9.26481782300954	8.51719589794997
97	vacc_FluorTB_H37Rv_2_VC4	0	1.04e+09	159100000	9.01703333929878	8.20167017964658	72	1	1	3	1	0	9.01703333929878	8.20167017964658
97	vacc_FluorTB_H37Rv_2_VC4	2	4.69e+08	33700000	8.67117284271508	7.52762990087134	72	1	1	3	1	0	9.01703333929878	8.20167017964658
97	vacc_FluorTB_H37Rv_2_VC4	4	5.74e+08	37300000	8.75891189239797	7.57170883180869	72	1	1	3	1	0	9.01703333929878	8.20167017964658
97	vacc_FluorTB_H37Rv_2_VC4	9	5.47e+08	32100000	8.73798732633343	7.50650503240487	72	1	1	3	1	0	9.01703333929878	8.20167017964658
97	vacc_FluorTB_H37Rv_2_VC4	11	4.04e+08	19150000	8.60638136511061	7.28216877830464	72	1	1	3	1	0	9.01703333929878	8.20167017964658
97	vacc_FluorTB_H37Rv_2_VC4	14	3.26e+08	20700000	8.51321760006794	7.31597034545692	72	1	1	3	1	0	9.01703333929878	8.20167017964658
97	vacc_FluorTB_H37Rv_2_VC4	18	2.01e+08	16200000	8.30319605742049	7.20951501454263	72	1	1	3	1	0	9.01703333929878	8.20167017964658
97	vacc_FluorTB_H37Rv_2_VC4	21	1.8e+08	16800000	8.25527250510331	7.22530928172586	72	1	1	3	1	0	9.01703333929878	8.20167017964658
97	vacc_FluorTB_H37Rv_2_VC4	23	1.19e+08	14150000	8.07554696139253	7.15075643986031	72	1	1	3	1	0	9.01703333929878	8.20167017964658
97	vacc_FluorTB_H37Rv_2_VC4	25	1.21e+08	13550000	8.08278537031645	7.13193929521042	72	1	1	3	1	0	9.01703333929878	8.20167017964658
97	vacc_FluorTB_H37Rv_2_VC4	28	82300000	13550000	7.91539983521227	7.13193929521042	72	1	1	3	1	0	9.01703333929878	8.20167017964658
98	vacc_FluorTB_H37Rv_3_VC4	0	1.67e+09	2.01e+08	9.22271647114758	8.30319605742049	73	1	1	3	1	0	9.22271647114758	8.30319605742049
98	vacc_FluorTB_H37Rv_3_VC4	2	7.96e+08	58300000	8.90091306773767	7.76566855475901	73	1	1	3	1	0	9.22271647114758	8.30319605742049
98	vacc_FluorTB_H37Rv_3_VC4	4	9.52e+08	59500000	8.97863694838447	7.77451696572855	73	1	1	3	1	0	9.22271647114758	8.30319605742049
98	vacc_FluorTB_H37Rv_3_VC4	9	1.24e+09	74650000	9.09342168516224	7.87302981206104	73	1	1	3	1	0	9.22271647114758	8.30319605742049
98	vacc_FluorTB_H37Rv_3_VC4	11	1.28e+09	79700000	9.10720996964787	7.90145832139611	73	1	1	3	1	0	9.22271647114758	8.30319605742049
98	vacc_FluorTB_H37Rv_3_VC4	14	1.15e+09	58850000	9.06069784035361	7.76974646717945	73	1	1	3	1	0	9.22271647114758	8.30319605742049
98	vacc_FluorTB_H37Rv_3_VC4	18	1.16e+09	63150000	9.06445798922692	7.80037335489135	73	1	1	3	1	0	9.22271647114758	8.30319605742049
98	vacc_FluorTB_H37Rv_3_VC4	21	9.89e+08	43900000	8.99519629159718	7.64246452024212	73	1	1	3	1	0	9.22271647114758	8.30319605742049
98	vacc_FluorTB_H37Rv_3_VC4	23	8.84e+08	34750000	8.94645226501307	7.54095480892613	73	1	1	3	1	0	9.22271647114758	8.30319605742049
98	vacc_FluorTB_H37Rv_3_VC4	25	1.99e+08	24700000	8.29885307640971	7.39269695325967	73	1	1	3	1	0	9.22271647114758	8.30319605742049
98	vacc_FluorTB_H37Rv_3_VC4	28	4.92e+08	21800000	8.69196510276736	7.33845649360461	73	1	1	3	1	0	9.22271647114758	8.30319605742049
99	vacc_FluorTB_H37Rv_4_VC4	0	2.25e+09	401500000	9.35218251811136	8.6036855496147	74	1	1	3	1	0	9.35218251811136	8.6036855496147
99	vacc_FluorTB_H37Rv_4_VC4	2	9.51e+08	70550000	8.97818051693741	7.84849701809037	74	1	1	3	1	0	9.35218251811136	8.6036855496147
99	vacc_FluorTB_H37Rv_4_VC4	4	1.17e+09	86950000	9.06818586174616	7.93926958633873	74	1	1	3	1	0	9.35218251811136	8.6036855496147
99	vacc_FluorTB_H37Rv_4_VC4	9	4.05e+08	25700000	8.60745502321467	7.40993312333129	74	1	1	3	1	0	9.35218251811136	8.6036855496147
99	vacc_FluorTB_H37Rv_4_VC4	11	3.33e+08	20700000	8.52244423350632	7.31597034545692	74	1	1	3	1	0	9.35218251811136	8.6036855496147
99	vacc_FluorTB_H37Rv_4_VC4	14	2.23e+08	15600000	8.34830486304816	7.19312459835446	74	1	1	3	1	0	9.35218251811136	8.6036855496147
99	vacc_FluorTB_H37Rv_4_VC4	18	2.45e+08	1.9e+07	8.38916608436453	7.27875360095283	74	1	1	3	1	0	9.35218251811136	8.6036855496147
99	vacc_FluorTB_H37Rv_4_VC4	21	2.19e+08	18200000	8.34044411484012	7.26007138798508	74	1	1	3	1	0	9.35218251811136	8.6036855496147
99	vacc_FluorTB_H37Rv_4_VC4	23	1.61e+08	14350000	8.20682587603185	7.15685190107001	74	1	1	3	1	0	9.35218251811136	8.6036855496147
99	vacc_FluorTB_H37Rv_4_VC4	25	1.57e+08	12250000	8.19589965240923	7.08813608870055	74	1	1	3	1	0	9.35218251811136	8.6036855496147
99	vacc_FluorTB_H37Rv_4_VC4	28	1.15e+08	14100000	8.06069784035361	7.14921911265538	74	1	1	3	1	0	9.35218251811136	8.6036855496147
100	vacc_FluorTB_H37Rv_5_VC4	0	2.2e+09	6.22e+08	9.34242268082221	8.79379038469082	75	1	1	3	1	0	9.34242268082221	8.79379038469082
100	vacc_FluorTB_H37Rv_5_VC4	2	3.69e+08	24100000	8.56702636615906	7.38201704257487	75	1	1	3	1	0	9.34242268082221	8.79379038469082
100	vacc_FluorTB_H37Rv_5_VC4	4	3.01e+08	25200000	8.47856649559384	7.40140054078154	75	1	1	3	1	0	9.34242268082221	8.79379038469082
100	vacc_FluorTB_H37Rv_5_VC4	9	3.8e+08	21700000	8.57978359661681	7.33645973384853	75	1	1	3	1	0	9.34242268082221	8.79379038469082
100	vacc_FluorTB_H37Rv_5_VC4	11	4,00E+08	15900000	8.60205999132796	7.20139712432045	75	1	1	3	1	0	9.34242268082221	8.79379038469082
100	vacc_FluorTB_H37Rv_5_VC4	14	2.41e+08	15100000	8.38201704257487	7.17897694729317	75	1	1	3	1	0	9.34242268082221	8.79379038469082
100	vacc_FluorTB_H37Rv_5_VC4	18	1.9e+08	15350000	8.27875360095283	7.18610837981321	75	1	1	3	1	0	9.34242268082221	8.79379038469082
100	vacc_FluorTB_H37Rv_5_VC4	21	1.77e+08	15400000	8.24797326636181	7.18752072083646	75	1	1	3	1	0	9.34242268082221	8.79379038469082
100	vacc_FluorTB_H37Rv_5_VC4	23	1.58e+08	11450000	8.19865708695442	7.05880548667591	75	1	1	3	1	0	9.34242268082221	8.79379038469082
100	vacc_FluorTB_H37Rv_5_VC4	25	4.5e+07	12450000	7.65321251377534	7.09516935143176	75	1	1	3	1	0	9.34242268082221	8.79379038469082
100	vacc_FluorTB_H37Rv_5_VC4	28	74800000	31450000	7.87390159786446	7.49762064978129	75	1	1	3	1	0	9.34242268082221	8.79379038469082
