# Supplementary material for: A noninvasive BCG skin challenge model for assessing tuberculosis vaccine efficacy
Source: PLoS Biol. 2024 Aug 19;22(8):e3002766. doi: 10.1371/journal.pbio.3002766 (PMC11361749; doi:10.1371/journal.pbio.3002766)
Supplement: S3 Data — (ZIP) [file pbio.3002766.s015.zip]

Archive with 5 entries (5 files):
- Data_description_Vaccineproj_v4.txt
- Final_model_YFP.mod
- Final_model_YFP_list_file.lst
- Readme.txt
- Vaccineproj_v4.csv
