# Supplementary material for: A noninvasive BCG skin challenge model for assessing tuberculosis vaccine efficacy
Source: PLoS Biol. 2024 Aug 19;22(8):e3002766. doi: 10.1371/journal.pbio.3002766 (PMC11361749; doi:10.1371/journal.pbio.3002766)
Supplement: S3 Data — (ZIP) [file pbio.3002766.s015.zip › Final_model_YFP.mod]

$PROBLEM BI-exponential model
;; 1. Based on: 59
;; 2. Description: 
;; Updating estimates to get uncertaintys 
;; 3. Label:
;;   
;; 4. Structural model:
;;    Biexponential model
;; 5. Covariate model:
;;     VACC on intercept2, Reporter on intercept2, intercept1 and slope2, baseline flouroscence on intercept2,  MTBCH(pulmonary challenge) on intercept2
;; 6. Interindividual variability:
;;           SLOPE2 and intercept2
;; 7. Interoccasion variability:
;;               -
;; 8. Residual variability:
;;    Additive
;; 9. Estimation:
;;    FOCEI

$INPUT      ID MOUSE=DROP TIME NRFUYFP NRFUTURBO DV NRFUTURBOLOG GROUP VACC REPORTER EXPT MTBCH COMMENT RFU_YFP_LOG10D0
$DATA       Vaccineproj_v4.csv IGNORE=@ IGNORE=(COMMENT.EQ.1)


$PRED

FULLSTRAT = VACC+(MTBCH+1)*10 + (REPORTER+1)*1000


;;; SLOPE2REPORTER-DEFINITION START
IF(REPORTER.EQ.0.0000E+00) SLOPE2REPORTER = 1  ; Most common
IF(REPORTER.EQ.1.0000E+00) SLOPE2REPORTER = ( 1 + THETA(11))
;;; SLOPE2REPORTER-DEFINITION END

;;; SLOPE2-RELATION START
SLOPE2COV=SLOPE2REPORTER
;;; SLOPE2-RELATION END


;;; INTERCEPT2VACC-DEFINITION START
IF(VACC.EQ.0.0000E+00.OR.VACC.EQ.2) INTERCEPT2VACC = 1  ; Most common
IF(VACC.EQ.1.0000E+00) INTERCEPT2VACC = ( 1 + THETA(9))
IF(VACC.EQ.2.0000E+00) DUMMVARIABLE1 = ( 1 + THETA(10))
;;; INTERCEPT2VACC-DEFINITION END


;;; INTERCEPT2RFU_YFP_LOG10D0-DEFINITION START
IF(RFU_YFP_LOG10D0.EQ.-99) THEN
   INTERCEPT2RFU_YFP_LOG10D0 = 1
ELSE
   INTERCEPT2RFU_YFP_LOG10D0 = ( 1 + THETA(8)*(RFU_YFP_LOG10D0 - 9.08))
ENDIF
;;; INTERCEPT2RFU_YFP_LOG10D0-DEFINITION END


;;; INTERCEPT2REPORTER-DEFINITION START
IF(REPORTER.EQ.0.0000E+00) INTERCEPT2REPORTER = 1  ; Most common
IF(REPORTER.EQ.1.0000E+00) INTERCEPT2REPORTER = ( 1 + THETA(7))
;;; INTERCEPT2REPORTER-DEFINITION END


;;; INTERCEPT2MTBCH-DEFINITION START
IF(MTBCH.EQ.0.0000E+00) INTERCEPT2MTBCH = 1  ; Most common
IF(MTBCH.EQ.1.0000E+00) INTERCEPT2MTBCH = ( 1 + THETA(6))
;;; INTERCEPT2MTBCH-DEFINITION END

;;; INTERCEPT2-RELATION START
INTERCEPT2COV=INTERCEPT2MTBCH*INTERCEPT2REPORTER*INTERCEPT2RFU_YFP_LOG10D0*INTERCEPT2VACC
;;; INTERCEPT2-RELATION END


;;; INTERCEPT1REPORTER-DEFINITION START
IF(REPORTER.EQ.0.0000E+00) INTERCEPT1REPORTER = 1  ; Most common
IF(REPORTER.EQ.1.0000E+00) INTERCEPT1REPORTER = ( 1 + THETA(5))
;;; INTERCEPT1REPORTER-DEFINITION END

;;; INTERCEPT1-RELATION START
INTERCEPT1COV=INTERCEPT1REPORTER
;;; INTERCEPT1-RELATION END


TVINTERCEPT1 = THETA(1)

TVINTERCEPT1 = INTERCEPT1COV*TVINTERCEPT1

TVSLOPE1 = THETA(2)

TVINTERCEPT2 = THETA(3)

TVINTERCEPT2 = INTERCEPT2COV*TVINTERCEPT2

TVSLOPE2= THETA(4)

TVSLOPE2 = SLOPE2COV*TVSLOPE2

INTERCEPT1 = TVINTERCEPT1*EXP(ETA(1))

SLOPE1 = TVSLOPE1*EXP(ETA(2))

INTERCEPT2 = TVINTERCEPT2*EXP(ETA(3))

SLOPE2 = TVSLOPE2*EXP(ETA(4))

IPRED = LOG10(EXP(INTERCEPT1)*EXP(-SLOPE1*TIME) + EXP(INTERCEPT2)*EXP(-SLOPE2*TIME))

IRES = DV - IPRED

W=IPRED

IWRES = IRES/W

Y = IPRED + EPS(1)

$THETA  (0,16.9) ;1 Intercept1
$THETA (0,10) ;2 Slope1
$THETA (0,21) ;3 Intercept2
$THETA (0,0.05) ;4 Slope2
$THETA  (-1,0.25,5) ;5 INTERCEPT1REPORTER1
$THETA  (-1,0.015,5) ;6 INTERCEPT2MTBCH1
$THETA  (-1,-0.04,5) ;7 INTERCEPT2REPORTER1
$THETA  (-3.704,0.06,1.449) ;8 INTERCEPT2RFU_YFP_LOG10D01
$THETA  (-1,-0.02,5) ;9 INTERCEPT2VACC1
$THETA (0 FIX) ;10 INTERCEPT2VACC2
$THETA  (-1,-0.55,5) ;11 SLOPE2REPORTER1
$OMEGA  0  FIX ; IIV_intercept1
$OMEGA  0  FIX ; IIV_slope1
$OMEGA  0.5  ; IIV_intercept2
$OMEGA  0.5  ; IIV_slope2
$SIGMA  0.0276878


$ESTIMATION MAXEVAL=9999 METHOD=1 INTER NOABORT PRINT=10
$COVARIANCE PRINT=E UNCONDITIONAL


$TABLE ID TIME NRFUYFP NRFUTURBO DV IPRED IWRES CWRES CWRESI NRFUTURBOLOG GROUP VACC REPORTER EXPT MTBCH COMMENT VACNEW RFU_YFP_LOG10D0 NOPRINT ONEHEADER FILE=sdtab61
$TABLE ID INTERCEPT1 TVSLOPE1 ETA(1) ETA(2) ETA(3) ETA(4) NOPRINT NOAPPEND ONEHEADER FILE=patab61
$TABLE ID GROUP VACC REPORTER EXPT MTBCH RFU_YFP_LOG10D0 NOPRINT NOAPPEND ONEHEADER FILE=cotab61
